# Supplementary material for: Metabolic reprogramming and altered cell envelope characteristics in a pentose phosphate pathway mutant increases MRSA resistance to β-lactam antibiotics
Source: PLoS Pathog. 2023 Jul 24;19(7):e1011536. doi: 10.1371/journal.ppat.1011536 (PMC10399904; doi:10.1371/journal.ppat.1011536)
Supplement: S1 Data — (ZIP) [file ppat.1011536.s015.zip]

Archive with 170 entries (128 files):
- 00_EXCEL_Data/
- __MACOSX/._00_EXCEL_Data
- 00_EXCEL_Data/Fig S2F/
- __MACOSX/00_EXCEL_Data/._Fig S2F
- 00_EXCEL_Data/Fig S8A/
- __MACOSX/00_EXCEL_Data/._Fig S8A
- 00_EXCEL_Data/Fig S7B/
- __MACOSX/00_EXCEL_Data/._Fig S7B
- 00_EXCEL_Data/Fig S4D/
- __MACOSX/00_EXCEL_Data/._Fig S4D
- 00_EXCEL_Data/Fig S4C/
- __MACOSX/00_EXCEL_Data/._Fig S4C
- 00_EXCEL_Data/Fig S2G/
- __MACOSX/00_EXCEL_Data/._Fig S2G
- 00_EXCEL_Data/Fig S4B/
- __MACOSX/00_EXCEL_Data/._Fig S4B
- 00_EXCEL_Data/Fig S7C/
- __MACOSX/00_EXCEL_Data/._Fig S7C
- 00_EXCEL_Data/Fig 2A/
- __MACOSX/00_EXCEL_Data/._Fig 2A
- 00_EXCEL_Data/.DS_Store
- __MACOSX/00_EXCEL_Data/._.DS_Store
- 00_EXCEL_Data/Fig 7B/
- __MACOSX/00_EXCEL_Data/._Fig 7B
- 00_EXCEL_Data/Fig 8A/
- __MACOSX/00_EXCEL_Data/._Fig 8A
- 00_EXCEL_Data/Fig 4C/
- __MACOSX/00_EXCEL_Data/._Fig 4C
- 00_EXCEL_Data/Fig 4B/
- __MACOSX/00_EXCEL_Data/._Fig 4B
- 00_EXCEL_Data/Fig 7D/
- __MACOSX/00_EXCEL_Data/._Fig 7D
- 00_EXCEL_Data/Fig 3C/
- __MACOSX/00_EXCEL_Data/._Fig 3C
- 00_EXCEL_Data/Fig S5/
- __MACOSX/00_EXCEL_Data/._Fig S5
- 00_EXCEL_Data/Fig S6G/
- __MACOSX/00_EXCEL_Data/._Fig S6G
- 00_EXCEL_Data/Fig S6A/
- __MACOSX/00_EXCEL_Data/._Fig S6A
- 00_EXCEL_Data/Fig S6F/
- __MACOSX/00_EXCEL_Data/._Fig S6F
- 00_EXCEL_Data/Fig 5/
- __MACOSX/00_EXCEL_Data/._Fig 5
- 00_EXCEL_Data/Fig S6H/
- __MACOSX/00_EXCEL_Data/._Fig S6H
- 00_EXCEL_Data/Fig S3B/
- __MACOSX/00_EXCEL_Data/._Fig S3B
- 00_EXCEL_Data/Fig S7A/
- __MACOSX/00_EXCEL_Data/._Fig S7A
- 00_EXCEL_Data/Fig S8B/
- __MACOSX/00_EXCEL_Data/._Fig S8B
- 00_EXCEL_Data/Fig S2B/
- __MACOSX/00_EXCEL_Data/._Fig S2B
- 00_EXCEL_Data/Fig S2E/
- __MACOSX/00_EXCEL_Data/._Fig S2E
- 00_EXCEL_Data/Fig S4A/
- __MACOSX/00_EXCEL_Data/._Fig S4A
- 00_EXCEL_Data/Fig S8C/
- __MACOSX/00_EXCEL_Data/._Fig S8C
- 00_EXCEL_Data/Fig S8D/
- __MACOSX/00_EXCEL_Data/._Fig S8D
- 00_EXCEL_Data/Fig S2D/
- __MACOSX/00_EXCEL_Data/._Fig S2D
- 00_EXCEL_Data/Fig S2C/
- __MACOSX/00_EXCEL_Data/._Fig S2C
- 00_EXCEL_Data/Fig 7A/
- __MACOSX/00_EXCEL_Data/._Fig 7A
- 00_EXCEL_Data/Fig 8E/
- __MACOSX/00_EXCEL_Data/._Fig 8E
- 00_EXCEL_Data/Figure S11/
- __MACOSX/00_EXCEL_Data/._Figure S11
- 00_EXCEL_Data/Fig 2B/
- __MACOSX/00_EXCEL_Data/._Fig 2B
- 00_EXCEL_Data/Fig 2C/
- __MACOSX/00_EXCEL_Data/._Fig 2C
- 00_EXCEL_Data/Fig S6C/
- __MACOSX/00_EXCEL_Data/._Fig S6C
- 00_EXCEL_Data/Fig S6D/
- __MACOSX/00_EXCEL_Data/._Fig S6D
- 00_EXCEL_Data/Fig S3A/
- __MACOSX/00_EXCEL_Data/._Fig S3A
- 00_EXCEL_Data/Fig S6E/
- __MACOSX/00_EXCEL_Data/._Fig S6E
- 00_EXCEL_Data/Fig S6B/
- __MACOSX/00_EXCEL_Data/._Fig S6B
- 00_EXCEL_Data/Fig S2F/Fig S2F.xlsx
- __MACOSX/00_EXCEL_Data/Fig S2F/._Fig S2F.xlsx
- 00_EXCEL_Data/Fig S8A/Fig S8A.xlsx
- __MACOSX/00_EXCEL_Data/Fig S8A/._Fig S8A.xlsx
- 00_EXCEL_Data/Fig S7B/Fig S7B.xlsx
- __MACOSX/00_EXCEL_Data/Fig S7B/._Fig S7B.xlsx
- 00_EXCEL_Data/Fig S4D/Fig S4D.xlsx
- __MACOSX/00_EXCEL_Data/Fig S4D/._Fig S4D.xlsx
- 00_EXCEL_Data/Fig S4C/Fig S4C.xlsx
- __MACOSX/00_EXCEL_Data/Fig S4C/._Fig S4C.xlsx
- 00_EXCEL_Data/Fig S2G/Fig S2G.xlsx
- __MACOSX/00_EXCEL_Data/Fig S2G/._Fig S2G.xlsx
- 00_EXCEL_Data/Fig S4B/Fig S4B.xlsx
- __MACOSX/00_EXCEL_Data/Fig S4B/._Fig S4B.xlsx
- 00_EXCEL_Data/Fig S7C/Fig S7C.xlsx
- __MACOSX/00_EXCEL_Data/Fig S7C/._Fig S7C.xlsx
- 00_EXCEL_Data/Fig 2A/Fig 2A.xlsx
- __MACOSX/00_EXCEL_Data/Fig 2A/._Fig 2A.xlsx
- 00_EXCEL_Data/Fig 7B/Fig 7B.xlsx
- __MACOSX/00_EXCEL_Data/Fig 7B/._Fig 7B.xlsx
- 00_EXCEL_Data/Fig 8A/Fig 8A.xlsx
- __MACOSX/00_EXCEL_Data/Fig 8A/._Fig 8A.xlsx
- 00_EXCEL_Data/Fig 4C/Fig 4C.xlsx
- __MACOSX/00_EXCEL_Data/Fig 4C/._Fig 4C.xlsx
- 00_EXCEL_Data/Fig 4B/.DS_Store
- __MACOSX/00_EXCEL_Data/Fig 4B/._.DS_Store
- 00_EXCEL_Data/Fig 4B/Fig 4B.xlsx
- __MACOSX/00_EXCEL_Data/Fig 4B/._Fig 4B.xlsx
- 00_EXCEL_Data/Fig 7D/Fig 7D.xlsx
- __MACOSX/00_EXCEL_Data/Fig 7D/._Fig 7D.xlsx
- 00_EXCEL_Data/Fig 3C/Fig 3C.xlsx
- __MACOSX/00_EXCEL_Data/Fig 3C/._Fig 3C.xlsx
- 00_EXCEL_Data/Fig S5/Fig S5.xlsx
- __MACOSX/00_EXCEL_Data/Fig S5/._Fig S5.xlsx
- 00_EXCEL_Data/Fig S6G/Fig S6G.xlsx
- __MACOSX/00_EXCEL_Data/Fig S6G/._Fig S6G.xlsx
- 00_EXCEL_Data/Fig S6A/Fig S6A.xlsx
- __MACOSX/00_EXCEL_Data/Fig S6A/._Fig S6A.xlsx
- 00_EXCEL_Data/Fig S6F/Fig S6F.xlsx
- __MACOSX/00_EXCEL_Data/Fig S6F/._Fig S6F.xlsx
- 00_EXCEL_Data/Fig 5/Fig 5.xlsx
- __MACOSX/00_EXCEL_Data/Fig 5/._Fig 5.xlsx
- 00_EXCEL_Data/Fig S6H/Fig S6H.xlsx
- __MACOSX/00_EXCEL_Data/Fig S6H/._Fig S6H.xlsx
- 00_EXCEL_Data/Fig S3B/Fig S3B.xlsx
- __MACOSX/00_EXCEL_Data/Fig S3B/._Fig S3B.xlsx
- 00_EXCEL_Data/Fig S7A/Fig S7A.xlsx
- __MACOSX/00_EXCEL_Data/Fig S7A/._Fig S7A.xlsx
- 00_EXCEL_Data/Fig S8B/Fig S8B.xlsx
- __MACOSX/00_EXCEL_Data/Fig S8B/._Fig S8B.xlsx
- 00_EXCEL_Data/Fig S2B/Fig S2B.xlsx
- __MACOSX/00_EXCEL_Data/Fig S2B/._Fig S2B.xlsx
- 00_EXCEL_Data/Fig S2E/Fig S2E.xlsx
- __MACOSX/00_EXCEL_Data/Fig S2E/._Fig S2E.xlsx
- 00_EXCEL_Data/Fig S4A/Fig S4A.xlsx
- __MACOSX/00_EXCEL_Data/Fig S4A/._Fig S4A.xlsx
- 00_EXCEL_Data/Fig S8C/Fig S8C.xlsx
- __MACOSX/00_EXCEL_Data/Fig S8C/._Fig S8C.xlsx
- 00_EXCEL_Data/Fig S8D/Fig S8D.xlsx
- __MACOSX/00_EXCEL_Data/Fig S8D/._Fig S8D.xlsx
- 00_EXCEL_Data/Fig S2D/Fig S2D.xlsx
- __MACOSX/00_EXCEL_Data/Fig S2D/._Fig S2D.xlsx
- 00_EXCEL_Data/Fig S2C/Fig S2C.xlsx
- __MACOSX/00_EXCEL_Data/Fig S2C/._Fig S2C.xlsx
- 00_EXCEL_Data/Fig 7A/Fig 7A.xlsx
- __MACOSX/00_EXCEL_Data/Fig 7A/._Fig 7A.xlsx
- 00_EXCEL_Data/Fig 8E/Fig 8E.xlsx
- __MACOSX/00_EXCEL_Data/Fig 8E/._Fig 8E.xlsx
- 00_EXCEL_Data/Figure S11/Fig S11.xlsx
- __MACOSX/00_EXCEL_Data/Figure S11/._Fig S11.xlsx
- 00_EXCEL_Data/Fig 2B/Fig 2B.xlsx
- __MACOSX/00_EXCEL_Data/Fig 2B/._Fig 2B.xlsx
- 00_EXCEL_Data/Fig 2C/Fig 2C.xlsx
- __MACOSX/00_EXCEL_Data/Fig 2C/._Fig 2C.xlsx
- 00_EXCEL_Data/Fig S6C/Fig S6C.xlsx
- __MACOSX/00_EXCEL_Data/Fig S6C/._Fig S6C.xlsx
- 00_EXCEL_Data/Fig S6D/Fig S6D.xlsx
- __MACOSX/00_EXCEL_Data/Fig S6D/._Fig S6D.xlsx
- 00_EXCEL_Data/Fig S3A/Fig S3A.xlsx
- __MACOSX/00_EXCEL_Data/Fig S3A/._Fig S3A.xlsx
- 00_EXCEL_Data/Fig S6E/Fig S6E.xlsx
- __MACOSX/00_EXCEL_Data/Fig S6E/._Fig S6E.xlsx
- 00_EXCEL_Data/Fig S6B/Fig S6B.xlsx
- __MACOSX/00_EXCEL_Data/Fig S6B/._Fig S6B.xlsx
