# Supplementary material for: Metabolic reprogramming and altered cell envelope characteristics in a pentose phosphate pathway mutant increases MRSA resistance to β-lactam antibiotics
Source: PLoS Pathog. 2023 Jul 24;19(7):e1011536. doi: 10.1371/journal.ppat.1011536 (PMC10399904; doi:10.1371/journal.ppat.1011536)
Supplement: S1 Data — (ZIP) [file ppat.1011536.s015.zip › 00_EXCEL_Data/Fig S2F/Fig S2F.xlsx]

## Sheet: Sheet1
	JE2			pgl::tn			pgl::tn pLI50_pgl
0.25	0.086	0.087	0.085	0.085	0.085	0.084	0.085	0.085	0.084
0.5	0.088	0.09	0.088	0.087	0.088	0.086	0.088	0.089	0.088
0.75	0.089	0.091	0.089	0.087	0.089	0.087	0.089	0.089	0.088
1	0.091	0.093	0.091	0.088	0.09	0.088	0.089	0.09	0.089
1.25	0.094	0.096	0.094	0.09	0.091	0.088	0.092	0.093	0.092
1.5	0.098	0.1	0.099	0.092	0.093	0.09	0.096	0.096	0.095
1.75	0.105	0.107	0.104	0.097	0.094	0.093	0.099	0.1	0.101
2	0.125	0.12	0.117	0.102	0.096	0.095	0.106	0.108	0.106
2.25	0.144	0.143	0.14	0.109	0.1	0.1	0.114	0.119	0.128
2.5	0.171	0.164	0.16	0.118	0.105	0.102	0.135	0.135	0.143
2.75	0.203	0.193	0.189	0.129	0.108	0.109	0.155	0.155	0.166
3	0.249	0.238	0.232	0.141	0.127	0.123	0.182	0.182	0.199
3.25	0.312	0.298	0.292	0.152	0.139	0.136	0.22	0.219	0.243
3.5	0.39	0.376	0.367	0.17	0.15	0.146	0.268	0.271	0.305
3.75	0.485	0.473	0.459	0.186	0.162	0.159	0.332	0.336	0.376
4	0.598	0.582	0.566	0.205	0.175	0.176	0.412	0.418	0.467
4.25	0.71	0.701	0.68	0.231	0.195	0.195	0.504	0.514	0.565
4.5	0.798	0.809	0.785	0.258	0.221	0.219	0.602	0.609	0.663
4.75	0.88	0.898	0.871	0.293	0.251	0.248	0.7	0.711	0.759
5	0.931	0.962	0.934	0.334	0.287	0.281	0.786	0.794	0.834
5.25	0.986	1.014	0.984	0.385	0.334	0.322	0.864	0.878	0.905
5.5	1.048	1.079	1.046	0.445	0.388	0.372	0.928	0.937	0.955
5.75	1.093	1.132	1.103	0.513	0.45	0.429	0.975	0.979	0.995
6	1.125	1.165	1.14	0.586	0.523	0.493	1.018	1.029	1.05
6.25	1.135	1.188	1.167	0.669	0.606	0.567	1.07	1.082	1.099
6.5	1.129	1.189	1.171	0.743	0.689	0.648	1.115	1.126	1.133
6.75	1.131	1.185	1.171	0.804	0.768	0.727	1.147	1.15	1.146
7	1.135	1.189	1.172	0.886	0.843	0.794	1.164	1.158	1.148
7.25	1.137	1.19	1.176	0.962	0.927	0.879	1.169	1.162	1.151
7.5	1.139	1.191	1.177	1.025	1.002	0.96	1.177	1.166	1.155
7.75	1.145	1.193	1.18	1.077	1.064	1.029	1.187	1.173	1.163
8	1.148	1.195	1.181	1.12	1.113	1.087	1.195	1.178	1.167
8.25	1.149	1.197	1.183	1.16	1.157	1.136	1.201	1.183	1.168
8.5	1.151	1.2	1.185	1.2	1.202	1.183	1.209	1.19	1.175
8.75	1.154	1.201	1.187	1.238	1.237	1.227	1.214	1.193	1.177
9	1.155	1.203	1.187	1.262	1.264	1.266	1.219	1.197	1.179
9.25	1.155	1.205	1.19	1.287	1.287	1.296	1.226	1.202	1.183
9.5	1.149	1.201	1.187	1.306	1.305	1.321	1.231	1.207	1.187
9.75	1.143	1.194	1.18	1.319	1.321	1.344	1.237	1.209	1.19
10	1.141	1.19	1.175	1.331	1.334	1.364	1.241	1.215	1.196
10.25	1.136	1.185	1.171	1.339	1.345	1.382	1.247	1.219	1.198
10.5	1.133	1.182	1.166	1.347	1.355	1.397	1.252	1.221	1.195
10.75	1.131	1.179	1.163	1.355	1.365	1.413	1.258	1.223	1.194
11	1.13	1.176	1.16	1.358	1.371	1.426	1.26	1.221	1.192
11.25	1.127	1.173	1.156	1.362	1.377	1.435	1.259	1.219	1.192
11.5	1.127	1.171	1.154	1.365	1.383	1.446	1.261	1.22	1.191
11.75	1.127	1.168	1.151	1.368	1.389	1.454	1.261	1.219	1.19
12	1.126	1.165	1.148	1.366	1.391	1.461	1.262	1.218	1.189
12.25	1.127	1.163	1.145	1.367	1.391	1.464	1.262	1.219	1.187
12.5	1.127	1.16	1.143	1.366	1.393	1.467	1.263	1.219	1.186
12.75	1.127	1.158	1.14	1.366	1.395	1.47	1.263	1.218	1.186
13	1.139	1.155	1.138	1.371	1.399	1.478	1.266	1.218	1.184
13.25	1.11	1.153	1.136	1.37	1.399	1.48	1.266	1.219	1.185
13.5	1.068	1.149	1.132	1.371	1.398	1.482	1.266	1.217	1.181
13.75	1.015	1.148	1.131	1.371	1.398	1.484	1.267	1.217	1.18
14	0.963	1.146	1.129	1.371	1.397	1.486	1.267	1.216	1.178
14.25	0.898	1.144	1.129	1.374	1.396	1.488	1.265	1.214	1.176
14.5	0.836	1.143	1.128	1.377	1.396	1.49	1.266	1.213	1.175
14.75	0.793	1.143	1.128	1.389	1.397	1.49	1.266	1.212	1.174
15	0.761	1.141	1.126	1.395	1.397	1.491	1.266	1.21	1.172
15.25	0.733	1.141	1.128	1.405	1.402	1.494	1.267	1.21	1.171
15.5	0.727	1.141	1.127	1.413	1.407	1.496	1.268	1.207	1.169
15.75	0.723	1.14	1.127	1.426	1.416	1.499	1.268	1.208	1.169
16	0.721	1.141	1.128	1.434	1.424	1.501	1.271	1.211	1.169
16.25	0.722	1.14	1.127	1.44	1.432	1.503	1.272	1.209	1.167
16.5	0.723	1.142	1.129	1.439	1.439	1.503	1.274	1.209	1.166
16.75	0.728	1.144	1.132	1.439	1.44	1.504	1.275	1.209	1.166
17	0.729	1.147	1.136	1.44	1.444	1.504	1.277	1.209	1.167
17.25	0.734	1.143	1.134	1.429	1.445	1.501	1.278	1.209	1.166
17.5	0.742	1.134	1.132	1.427	1.447	1.503	1.282	1.211	1.168
17.75	0.758	1.11	1.117	1.422	1.447	1.501	1.284	1.212	1.168
18	0.775	1.078	1.098	1.419	1.443	1.501	1.285	1.212	1.168
18.25	0.823	1.063	1.089	1.428	1.446	1.5	1.287	1.213	1.17
18.5	0.869	1.052	1.081	1.434	1.45	1.5	1.29	1.215	1.174
18.75	0.901	1.034	1.063	1.428	1.449	1.498	1.29	1.217	1.172
19	0.956	1.014	1.047	1.427	1.45	1.5	1.292	1.219	1.175
19.25	1	0.997	1.03	1.424	1.45	1.501	1.295	1.222	1.178
19.5	1.064	0.99	1.021	1.425	1.45	1.5	1.296	1.224	1.18
19.75	1.062	0.981	1.015	1.423	1.449	1.499	1.299	1.228	1.184
20	1.073	0.979	1.011	1.426	1.45	1.5	1.301	1.232	1.187
20.25	1.115	0.983	1.013	1.435	1.454	1.501	1.303	1.236	1.191
20.5	1.122	0.974	1.011	1.427	1.451	1.501	1.309	1.241	1.195
20.75	1.133	0.958	1.005	1.405	1.445	1.499	1.31	1.245	1.2
21	1.138	0.954	1.003	1.407	1.445	1.501	1.312	1.249	1.204
21.25	1.159	0.945	1.009	1.406	1.445	1.5	1.315	1.253	1.209
21.5	1.169	0.938	1.013	1.41	1.445	1.502	1.318	1.257	1.213
21.75	1.181	0.941	1.02	1.412	1.44	1.502	1.319	1.261	1.218
22	1.192	0.941	1.019	1.416	1.439	1.501	1.322	1.265	1.223
22.25	1.198	0.946	1.024	1.426	1.445	1.503	1.325	1.27	1.228
22.5	1.207	0.95	1.028	1.431	1.446	1.504	1.327	1.275	1.233
22.75	1.214	0.957	1.035	1.434	1.447	1.505	1.331	1.279	1.24
23	1.22	0.962	1.043	1.44	1.448	1.507	1.332	1.284	1.246
23.25	1.226	0.973	1.05	1.445	1.451	1.509	1.334	1.288	1.25
23.5	1.233	0.981	1.054	1.448	1.454	1.511	1.337	1.293	1.257
23.75	1.236	0.995	1.064	1.448	1.46	1.509	1.338	1.297	1.261
24	1.242	0.995	1.067	1.445	1.462	1.509	1.339	1.3	1.265
24.25	1.244	1	1.069	1.445	1.458	1.505	1.341	1.304	1.271
24.5	1.247	1.002	1.07	1.448	1.453	1.501	1.343	1.308	1.276
24.75	1.249	1.004	1.068	1.446	1.46	1.506	1.343	1.311	1.279
25	1.252	1.014	1.073	1.45	1.46	1.501	1.345	1.314	1.283
25.25	1.255	1.026	1.08	1.451	1.466	1.502	1.345	1.317	1.287
