# Supplementary material for: Metabolic reprogramming and altered cell envelope characteristics in a pentose phosphate pathway mutant increases MRSA resistance to β-lactam antibiotics
Source: PLoS Pathog. 2023 Jul 24;19(7):e1011536. doi: 10.1371/journal.ppat.1011536 (PMC10399904; doi:10.1371/journal.ppat.1011536)
Supplement: S1 Data — (ZIP) [file ppat.1011536.s015.zip › 00_EXCEL_Data/Fig S8A/Fig S8A.xlsx]

## Sheet: Sheet1
	JE2			pgl			pgl compl
Alanine	84000	81000	130000	110000	76000	79000	130000	130000	130000
Valine	13000000	13000000	14000000	22000000	23000000	22000000	16000000	16000000	16000000
Serine	61000	61000	69000	65000	61000	63000	49000	60000	59000
Leucine	13000000	12000000	14000000	53000000	57000000	53000000	23000000	21000000	20000000
Lysine	85000	60000	120000	130000	68000	110000	71000	110000	100000
Proline	43000000	39000000	39000000	34000000	31000000	33000000	38000000	40000000	34000000
Glycine	6200	3600	4100	2000	4300	2300	4900	4900	3200
Isoleucine	510000	490000	540000	3100000	3300000	3100000	1000000	910000	900000
Aspartate	26000	25000	25000	35000	30000	41000	21000	24000	24000
Glutamate	370000	250000	290000	240000	290000	260000	270000	280000	290000
Glutamine	130000	130000	110000	130000	120000	120000	110000	140000	100000
Methionine	4800000	5000000	5200000	7300000	7000000	6800000	5700000	5700000	5600000
Histidine	39000000	44000000	40000000	60000000	62000000	56000000	44000000	42000000	39000000
Phenylalanine	27000000	28000000	27000000	40000000	41000000	39000000	31000000	31000000	30000000
Tyrosine	3800000	3900000	4200000	5100000	5100000	4800000	4000000	3800000	3600000
Asparagine	14000	11000	12000	11000	12000	13000	8800	18000	9800
Arginine	1200000	1100000	1100000	2500000	2700000	2600000	1400000	1400000	1200000
Citrulline	67000	59000	68000	45000	60000	57000	47000	59000	51000
Tryptophan	1700000	1800000	1800000	2500000	2500000	2300000	1900000	1800000	1800000
Cys-Cys	250000	270000	250000	280000	300000	250000	280000	250000	220000
Threonine	24000	20000	22000	92000	88000	95000	27000	25000	21000
