# Supplementary material for: Metabolic reprogramming and altered cell envelope characteristics in a pentose phosphate pathway mutant increases MRSA resistance to β-lactam antibiotics
Source: PLoS Pathog. 2023 Jul 24;19(7):e1011536. doi: 10.1371/journal.ppat.1011536 (PMC10399904; doi:10.1371/journal.ppat.1011536)
Supplement: S1 Data — (ZIP) [file ppat.1011536.s015.zip › 00_EXCEL_Data/Fig S7B/Fig S7B.xlsx]

## Sheet: Sheet1
	JE2			pgl::tn			pgl::tn pLI50_pgl
0.25	0.084	0.085	0.086	0.084	0.084	0.086	0.086	0.086	0.087
0.5	0.088	0.089	0.09	0.087	0.087	0.089	0.089	0.089	0.091
0.75	0.089	0.09	0.091	0.087	0.088	0.089	0.089	0.089	0.091
1	0.091	0.092	0.093	0.088	0.089	0.09	0.091	0.09	0.093
1.25	0.094	0.095	0.096	0.089	0.091	0.092	0.093	0.093	0.095
1.5	0.101	0.1	0.101	0.092	0.093	0.094	0.097	0.097	0.099
1.75	0.109	0.107	0.108	0.094	0.095	0.097	0.102	0.102	0.104
2	0.12	0.12	0.123	0.098	0.099	0.101	0.109	0.109	0.11
2.25	0.133	0.132	0.134	0.102	0.103	0.105	0.12	0.121	0.12
2.5	0.146	0.145	0.149	0.108	0.11	0.111	0.13	0.131	0.131
2.75	0.162	0.16	0.165	0.123	0.124	0.123	0.14	0.142	0.141
3	0.177	0.175	0.18	0.13	0.13	0.128	0.151	0.153	0.152
3.25	0.196	0.193	0.198	0.14	0.135	0.136	0.162	0.165	0.163
3.5	0.215	0.211	0.217	0.15	0.144	0.145	0.174	0.177	0.175
3.75	0.232	0.228	0.231	0.16	0.159	0.156	0.184	0.186	0.184
4	0.244	0.239	0.246	0.174	0.171	0.168	0.192	0.194	0.191
4.25	0.249	0.242	0.254	0.19	0.187	0.183	0.197	0.196	0.195
4.5	0.247	0.244	0.258	0.209	0.207	0.2	0.196	0.195	0.194
4.75	0.253	0.235	0.257	0.233	0.228	0.222	0.196	0.19	0.195
5	0.233	0.231	0.248	0.26	0.255	0.246	0.193	0.189	0.193
5.25	0.221	0.225	0.239	0.289	0.284	0.272	0.187	0.18	0.189
5.5	0.227	0.222	0.227	0.319	0.314	0.3	0.182	0.177	0.184
5.75	0.203	0.193	0.211	0.35	0.344	0.329	0.174	0.171	0.176
6	0.2	0.18	0.2	0.381	0.375	0.358	0.166	0.162	0.167
6.25	0.172	0.168	0.188	0.412	0.406	0.389	0.159	0.153	0.161
6.5	0.163	0.154	0.173	0.445	0.44	0.421	0.149	0.145	0.153
6.75	0.157	0.142	0.163	0.483	0.476	0.453	0.14	0.139	0.142
7	0.138	0.132	0.147	0.522	0.513	0.488	0.133	0.132	0.136
7.25	0.126	0.123	0.131	0.561	0.55	0.529	0.127	0.126	0.131
7.5	0.117	0.115	0.124	0.601	0.588	0.57	0.121	0.12	0.124
7.75	0.117	0.109	0.117	0.644	0.627	0.613	0.116	0.116	0.12
8	0.109	0.104	0.111	0.687	0.669	0.657	0.111	0.111	0.116
8.25	0.106	0.102	0.108	0.733	0.71	0.697	0.107	0.106	0.109
8.5	0.096	0.097	0.106	0.783	0.758	0.743	0.104	0.104	0.106
8.75	0.095	0.095	0.104	0.835	0.809	0.787	0.102	0.102	0.105
9	0.095	0.095	0.099	0.89	0.858	0.821	0.101	0.1	0.103
9.25	0.096	0.094	0.098	0.941	0.905	0.853	0.101	0.099	0.102
9.5	0.094	0.095	0.099	0.987	0.946	0.884	0.099	0.098	0.101
9.75	0.094	0.094	0.098	1.031	0.984	0.913	0.098	0.098	0.1
10	0.094	0.094	0.097	1.074	1.023	0.948	0.097	0.097	0.099
10.25	0.094	0.094	0.098	1.115	1.063	0.979	0.097	0.096	0.099
10.5	0.094	0.094	0.097	1.156	1.102	1.005	0.096	0.096	0.098
10.75	0.094	0.094	0.097	1.189	1.136	1.022	0.096	0.097	0.098
11	0.093	0.094	0.098	1.21	1.158	1.027	0.096	0.096	0.098
11.25	0.094	0.094	0.097	1.223	1.168	1.027	0.096	0.095	0.098
11.5	0.094	0.094	0.098	1.227	1.169	1.022	0.095	0.095	0.097
11.75	0.094	0.094	0.098	1.225	1.163	1.01	0.095	0.096	0.097
12	0.093	0.094	0.097	1.222	1.154	0.996	0.095	0.095	0.097
12.25	0.094	0.094	0.097	1.215	1.139	0.979	0.095	0.095	0.097
12.5	0.094	0.094	0.097	1.208	1.127	0.961	0.095	0.095	0.097
12.75	0.093	0.094	0.097	1.199	1.118	0.945	0.095	0.095	0.097
13	0.093	0.095	0.097	1.193	1.106	0.932	0.094	0.094	0.097
13.25	0.093	0.094	0.097	1.181	1.093	0.916	0.094	0.095	0.097
13.5	0.094	0.094	0.097	1.177	1.088	0.904	0.094	0.095	0.097
13.75	0.094	0.095	0.097	1.173	1.079	0.894	0.094	0.095	0.097
14	0.093	0.095	0.098	1.167	1.074	0.884	0.094	0.095	0.097
14.25	0.093	0.095	0.097	1.165	1.068	0.876	0.094	0.095	0.097
14.5	0.094	0.095	0.098	1.161	1.061	0.867	0.094	0.095	0.098
14.75	0.094	0.095	0.098	1.156	1.054	0.857	0.094	0.095	0.098
15	0.094	0.097	0.097	1.149	1.048	0.85	0.094	0.095	0.099
15.25	0.094	0.096	0.098	1.144	1.043	0.843	0.095	0.096	0.099
15.5	0.094	0.096	0.097	1.135	1.035	0.836	0.094	0.096	0.1
15.75	0.094	0.097	0.097	1.128	1.028	0.828	0.095	0.096	0.101
16	0.094	0.097	0.097	1.115	1.017	0.819	0.095	0.097	0.102
16.25	0.096	0.098	0.098	1.114	1.013	0.811	0.096	0.097	0.103
16.5	0.094	0.1	0.098	1.103	1.002	0.802	0.097	0.098	0.106
16.75	0.095	0.1	0.098	1.097	0.995	0.793	0.097	0.099	0.108
17	0.095	0.102	0.098	1.095	0.991	0.786	0.098	0.1	0.11
17.25	0.095	0.104	0.098	1.08	0.98	0.779	0.099	0.101	0.113
17.5	0.095	0.107	0.099	1.075	0.977	0.771	0.101	0.102	0.117
17.75	0.096	0.11	0.099	1.069	0.969	0.764	0.102	0.104	0.122
18	0.096	0.115	0.1	1.059	0.962	0.757	0.104	0.105	0.13
18.25	0.096	0.121	0.1	1.049	0.954	0.75	0.107	0.108	0.134
18.5	0.097	0.128	0.1	1.041	0.946	0.741	0.11	0.11	0.143
18.75	0.098	0.137	0.101	1.036	0.941	0.732	0.114	0.114	0.154
19	0.098	0.147	0.102	1.026	0.933	0.724	0.12	0.117	0.166
19.25	0.099	0.161	0.103	1.017	0.925	0.717	0.126	0.121	0.182
19.5	0.1	0.179	0.104	1.012	0.921	0.711	0.135	0.127	0.202
19.75	0.101	0.201	0.105	1.002	0.913	0.702	0.144	0.133	0.225
20	0.103	0.223	0.107	0.995	0.908	0.694	0.156	0.14	0.25
20.25	0.105	0.253	0.108	0.986	0.901	0.687	0.17	0.15	0.283
20.5	0.108	0.286	0.111	0.981	0.897	0.682	0.185	0.16	0.314
20.75	0.111	0.326	0.113	0.977	0.892	0.675	0.203	0.172	0.355
21	0.116	0.369	0.116	0.968	0.884	0.666	0.225	0.186	0.397
21.25	0.12	0.422	0.12	0.963	0.881	0.659	0.25	0.202	0.453
21.5	0.126	0.48	0.124	0.956	0.875	0.651	0.277	0.222	0.512
21.75	0.134	0.545	0.129	0.949	0.868	0.643	0.309	0.243	0.569
22	0.142	0.614	0.136	0.944	0.864	0.635	0.344	0.267	0.629
22.25	0.153	0.686	0.144	0.938	0.859	0.628	0.384	0.295	0.695
22.5	0.166	0.762	0.153	0.931	0.851	0.622	0.428	0.327	0.756
22.75	0.18	0.835	0.164	0.927	0.847	0.613	0.473	0.361	0.82
23	0.197	0.912	0.176	0.921	0.84	0.605	0.523	0.394	0.874
23.25	0.22	0.99	0.192	0.916	0.833	0.598	0.578	0.43	0.905
23.5	0.246	1.06	0.208	0.912	0.829	0.59	0.638	0.476	0.94
23.75	0.271	1.103	0.228	0.906	0.823	0.583	0.696	0.514	0.938
24	0.299	1.14	0.251	0.902	0.819	0.578	0.757	0.572	0.94
24.25	0.329	1.168	0.279	0.898	0.814	0.571	0.82	0.623	0.931
24.5	0.363	1.186	0.306	0.893	0.809	0.565	0.875	0.689	0.918
24.75	0.401	1.192	0.346	0.888	0.804	0.558	0.919	0.746	0.907
25	0.442	1.191	0.37	0.885	0.8	0.547	0.958	0.808	0.895
25.25	0.485	1.19	0.407	0.88	0.795	0.539	0.973	0.869	0.881
