# Supplementary material for: Metabolic reprogramming and altered cell envelope characteristics in a pentose phosphate pathway mutant increases MRSA resistance to β-lactam antibiotics
Source: PLoS Pathog. 2023 Jul 24;19(7):e1011536. doi: 10.1371/journal.ppat.1011536 (PMC10399904; doi:10.1371/journal.ppat.1011536)
Supplement: S1 Data — (ZIP) [file ppat.1011536.s015.zip › 00_EXCEL_Data/Fig S4D/Fig S4D.xlsx]

## Sheet: Sheet1
Time (hrs)	pgl			pgl OX 1			pgl OX 32
0	0.255	0.316	0.265	0.312	0.299	0.234	0.279	0.278	0.231
0.25	0.267	0.273	0.29	0.278	0.286	0.249	0.318	0.329	0.227
0.5	0.274	0.268	0.29	0.275	0.281	0.248	0.269	0.321	0.226
0.75	0.272	0.273	0.284	0.28	0.286	0.244	0.265	0.324	0.224
1	0.272	0.27	0.286	0.276	0.283	0.246	0.266	0.321	0.225
1.25	0.27	0.27	0.288	0.276	0.282	0.245	0.266	0.32	0.224
1.5	0.272	0.27	0.29	0.276	0.282	0.246	0.267	0.318	0.225
1.75	0.273	0.265	0.294	0.271	0.277	0.25	0.272	0.311	0.227
2	0.273	0.263	0.294	0.268	0.276	0.25	0.273	0.309	0.227
2.25	0.273	0.266	0.294	0.273	0.279	0.25	0.273	0.31	0.227
2.5	0.272	0.267	0.293	0.269	0.275	0.25	0.274	0.304	0.227
2.75	0.273	0.262	0.295	0.265	0.272	0.252	0.276	0.301	0.228
3	0.273	0.267	0.293	0.27	0.276	0.251	0.274	0.305	0.228
3.25	0.275	0.264	0.297	0.269	0.273	0.252	0.277	0.303	0.229
3.5	0.271	0.269	0.288	0.273	0.278	0.247	0.271	0.309	0.226
3.75	0.273	0.273	0.291	0.276	0.281	0.249	0.272	0.311	0.227
4	0.268	0.268	0.294	0.271	0.278	0.252	0.275	0.306	0.228
4.25	0.278	0.268	0.294	0.271	0.278	0.253	0.276	0.307	0.229
4.5	0.279	0.266	0.298	0.27	0.278	0.255	0.28	0.305	0.231
4.75	0.279	0.268	0.297	0.271	0.279	0.255	0.279	0.306	0.231
5	0.278	0.272	0.295	0.276	0.283	0.255	0.279	0.308	0.231
5.25	0.278	0.272	0.297	0.276	0.283	0.257	0.281	0.307	0.233
5.5	0.278	0.275	0.297	0.28	0.287	0.257	0.28	0.312	0.233
5.75	0.278	0.278	0.298	0.282	0.289	0.258	0.28	0.314	0.234
6	0.28	0.279	0.3	0.283	0.29	0.26	0.281	0.316	0.236
6.25	0.273	0.282	0.296	0.285	0.293	0.259	0.279	0.319	0.236
6.5	0.276	0.282	0.3	0.285	0.293	0.262	0.282	0.32	0.238
6.75	0.27	0.288	0.294	0.29	0.297	0.261	0.279	0.323	0.238
7	0.271	0.296	0.294	0.298	0.305	0.26	0.277	0.33	0.239
7.25	0.28	0.292	0.306	0.292	0.3	0.268	0.285	0.326	0.244
7.5	0.277	0.3	0.302	0.301	0.307	0.269	0.282	0.33	0.244
7.75	0.287	0.299	0.311	0.3	0.281	0.278	0.288	0.329	0.249
8	0.29	0.306	0.316	0.304	0.285	0.285	0.291	0.333	0.252
8.25	0.297	0.315	0.319	0.297	0.289	0.285	0.294	0.336	0.257
8.5	0.299	0.338	0.32	0.301	0.292	0.289	0.296	0.345	0.258
8.75	0.314	0.357	0.331	0.312	0.305	0.302	0.303	0.346	0.267
9	0.325	0.368	0.34	0.321	0.315	0.313	0.31	0.345	0.272
9.25	0.344	0.379	0.349	0.338	0.327	0.326	0.319	0.353	0.279
9.5	0.358	0.394	0.36	0.345	0.34	0.338	0.323	0.353	0.288
9.75	0.378	0.41	0.374	0.361	0.355	0.354	0.331	0.365	0.298
10	0.403	0.429	0.382	0.38	0.374	0.369	0.336	0.37	0.306
10.25	0.426	0.45	0.401	0.396	0.395	0.393	0.346	0.377	0.319
10.5	0.461	0.47	0.416	0.416	0.415	0.422	0.354	0.388	0.33
10.75	0.475	0.496	0.445	0.439	0.438	0.445	0.369	0.398	0.344
11	0.481	0.506	0.462	0.455	0.457	0.461	0.382	0.407	0.359
11.25	0.486	0.511	0.469	0.465	0.464	0.473	0.402	0.422	0.377
11.5	0.491	0.51	0.481	0.468	0.475	0.476	0.417	0.439	0.396
11.75	0.493	0.512	0.479	0.479	0.485	0.482	0.436	0.448	0.411
12	0.499	0.512	0.483	0.483	0.494	0.489	0.444	0.456	0.42
12.25	0.499	0.527	0.49	0.491	0.497	0.494	0.447	0.462	0.428
12.5	0.503	0.523	0.497	0.503	0.505	0.499	0.456	0.465	0.427
12.75	0.506	0.528	0.503	0.506	0.511	0.502	0.455	0.472	0.433
13	0.51	0.53	0.51	0.516	0.516	0.504	0.463	0.473	0.486
13.25	0.512	0.536	0.515	0.517	0.519	0.507	0.467	0.474	0.485
13.5	0.515	0.538	0.52	0.517	0.52	0.507	0.472	0.475	0.485
13.75	0.518	0.536	0.525	0.457	0.524	0.509	0.474	0.485	0.486
14	0.515	0.54	0.528	0.461	0.521	0.51	0.473	0.478	0.486
14.25	0.517	0.542	0.522	0.466	0.528	0.512	0.475	0.477	0.484
14.5	0.514	0.541	0.533	0.468	0.527	0.512	0.482	0.475	0.485
14.75	0.517	0.543	0.524	0.47	0.529	0.513	0.485	0.448	0.451
15	0.512	0.549	0.53	0.472	0.528	0.514	0.481	0.477	0.484
15.25	0.511	0.542	0.526	0.474	0.53	0.517	0.481	0.478	0.447
15.5	0.512	0.544	0.526	0.478	0.53	0.518	0.483	0.476	0.485
15.75	0.508	0.546	0.526	0.481	0.532	0.52	0.482	0.478	0.449
16	0.509	0.544	0.525	0.48	0.533	0.521	0.48	0.476	0.48
16.25	0.508	0.545	0.525	0.48	0.534	0.52	0.475	0.474	0.445
16.5	0.512	0.541	0.525	0.482	0.532	0.519	0.478	0.474	0.443
16.75	0.511	0.546	0.528	0.484	0.532	0.519	0.471	0.475	0.445
17	0.512	0.549	0.53	0.489	0.536	0.521	0.475	0.474	0.444
17.25	0.512	0.549	0.533	0.488	0.535	0.521	0.473	0.473	0.443
17.5	0.513	0.552	0.536	0.492	0.539	0.525	0.474	0.469	0.443
17.75	0.51	0.555	0.538	0.499	0.542	0.527	0.468	0.47	0.443
18	0.509	0.552	0.544	0.502	0.545	0.53	0.473	0.472	0.442
18.25	0.506	0.55	0.543	0.503	0.548	0.537	0.468	0.471	0.441
18.5	0.506	0.549	0.547	0.509	0.555	0.538	0.473	0.468	0.443
18.75	0.507	0.552	0.549	0.511	0.558	0.543	0.473	0.471	0.443
19	0.501	0.548	0.549	0.512	0.558	0.543	0.467	0.473	0.445
19.25	0.502	0.547	0.546	0.512	0.562	0.546	0.47	0.476	0.443
19.5	0.494	0.544	0.548	0.511	0.56	0.54	0.47	0.471	0.441
19.75	0.494	0.547	0.545	0.511	0.555	0.54	0.465	0.422	0.439
20	0.492	0.542	0.543	0.513	0.559	0.534	0.466	0.42	0.439
20.25	0.486	0.542	0.541	0.51	0.553	0.537	0.47	0.422	0.436
20.5	0.484	0.539	0.538	0.512	0.553	0.533	0.465	0.423	0.434
20.75	0.483	0.538	0.536	0.511	0.55	0.531	0.463	0.423	0.432
21	0.477	0.538	0.533	0.514	0.551	0.534	0.46	0.42	0.432
21.25	0.475	0.539	0.533	0.513	0.552	0.532	0.464	0.423	0.435
21.5	0.475	0.54	0.528	0.51	0.549	0.537	0.46	0.422	0.436
21.75	0.478	0.541	0.523	0.511	0.549	0.53	0.456	0.422	0.448
22	0.473	0.54	0.521	0.509	0.546	0.534	0.459	0.422	0.432
22.25	0.471	0.537	0.519	0.509	0.546	0.53	0.457	0.423	0.432
22.5	0.474	0.535	0.519	0.511	0.544	0.531	0.454	0.423	0.45
22.75	0.472	0.536	0.518	0.507	0.54	0.525	0.455	0.423	0.446
23	0.469	0.537	0.524	0.508	0.538	0.525	0.455	0.422	0.429
23.25	0.469	0.539	0.514	0.506	0.536	0.526	0.455	0.424	0.429
23.5	0.469	0.539	0.514	0.506	0.547	0.528	0.451	0.423	0.429
23.75	0.475	0.544	0.515	0.505	0.537	0.524	0.45	0.42	0.424
24	0.472	0.544	0.514	0.508	0.532	0.525	0.45	0.422	0.425
