# Supplementary material for: Metabolic reprogramming and altered cell envelope characteristics in a pentose phosphate pathway mutant increases MRSA resistance to β-lactam antibiotics
Source: PLoS Pathog. 2023 Jul 24;19(7):e1011536. doi: 10.1371/journal.ppat.1011536 (PMC10399904; doi:10.1371/journal.ppat.1011536)
Supplement: S1 Data — (ZIP) [file ppat.1011536.s015.zip › 00_EXCEL_Data/Fig S4C/Fig S4C.xlsx]

## Sheet: Sheet1
Time (hrs)	JE2			JE2 OX 1			JE2 OX 32			JE2 OX 256
0	0.208	0.26	0.312	0.212	0.21	0.261	0.192	0.256	0.33	0.186	0.232	0.219
0.25	0.206	0.261	0.316	0.213	0.215	0.259	0.189	0.258	0.23	0.193	0.235	0.221
0.5	0.203	0.261	0.306	0.214	0.213	0.256	0.191	0.257	0.228	0.195	0.232	0.221
0.75	0.203	0.263	0.303	0.216	0.214	0.258	0.192	0.256	0.228	0.168	0.233	0.222
1	0.205	0.264	0.322	0.218	0.214	0.259	0.193	0.257	0.229	0.168	0.234	0.223
1.25	0.205	0.267	0.319	0.218	0.213	0.257	0.193	0.259	0.227	0.168	0.233	0.223
1.5	0.204	0.268	0.298	0.219	0.212	0.256	0.192	0.26	0.228	0.169	0.233	0.224
1.75	0.203	0.28	0.301	0.22	0.213	0.258	0.192	0.261	0.228	0.17	0.233	0.226
2	0.204	0.273	0.318	0.221	0.214	0.258	0.193	0.264	0.228	0.169	0.234	0.228
2.25	0.204	0.307	0.301	0.222	0.213	0.258	0.193	0.267	0.228	0.17	0.234	0.229
2.5	0.205	0.31	0.302	0.223	0.214	0.259	0.194	0.271	0.229	0.17	0.234	0.231
2.75	0.212	0.311	0.314	0.225	0.215	0.259	0.194	0.274	0.228	0.169	0.234	0.231
3	0.216	0.312	0.304	0.225	0.216	0.26	0.195	0.275	0.229	0.169	0.236	0.233
3.25	0.211	0.315	0.309	0.228	0.218	0.262	0.196	0.279	0.232	0.169	0.235	0.234
3.5	0.213	0.319	0.31	0.23	0.22	0.262	0.196	0.277	0.231	0.169	0.235	0.235
3.75	0.221	0.327	0.319	0.233	0.224	0.268	0.196	0.278	0.233	0.17	0.237	0.237
4	0.23	0.331	0.322	0.239	0.229	0.269	0.198	0.284	0.232	0.169	0.234	0.236
4.25	0.238	0.341	0.33	0.248	0.239	0.275	0.198	0.29	0.234	0.168	0.234	0.238
4.5	0.255	0.358	0.346	0.257	0.247	0.284	0.198	0.292	0.234	0.169	0.234	0.24
4.75	0.276	0.377	0.34	0.27	0.261	0.294	0.199	0.293	0.235	0.169	0.237	0.242
5	0.311	0.403	0.363	0.287	0.279	0.307	0.199	0.294	0.235	0.17	0.235	0.246
5.25	0.34	0.433	0.409	0.309	0.301	0.326	0.2	0.295	0.235	0.169	0.235	0.247
5.5	0.382	0.472	0.427	0.331	0.324	0.346	0.201	0.295	0.236	0.169	0.236	0.25
5.75	0.422	0.511	0.491	0.364	0.354	0.371	0.2	0.293	0.237	0.169	0.235	0.253
6	0.461	0.552	0.537	0.392	0.382	0.396	0.202	0.297	0.236	0.169	0.236	0.32
6.25	0.469	0.572	0.575	0.413	0.402	0.416	0.202	0.292	0.235	0.169	0.234	0.313
6.5	0.475	0.578	0.59	0.416	0.405	0.423	0.201	0.294	0.231	0.168	0.234	0.315
6.75	0.482	0.581	0.591	0.416	0.41	0.428	0.204	0.289	0.23	0.169	0.234	0.312
7	0.482	0.584	0.594	0.417	0.417	0.426	0.203	0.288	0.231	0.168	0.236	0.312
7.25	0.484	0.583	0.599	0.417	0.413	0.429	0.203	0.29	0.231	0.168	0.233	0.314
7.5	0.484	0.589	0.6	0.413	0.416	0.428	0.204	0.288	0.231	0.168	0.235	0.31
7.75	0.485	0.588	0.603	0.415	0.421	0.429	0.201	0.295	0.231	0.168	0.233	0.311
8	0.489	0.59	0.607	0.415	0.421	0.429	0.205	0.292	0.232	0.167	0.237	0.31
8.25	0.491	0.593	0.624	0.419	0.42	0.433	0.206	0.291	0.228	0.168	0.232	0.312
8.5	0.491	0.597	0.63	0.417	0.428	0.436	0.204	0.287	0.233	0.169	0.234	0.311
8.75	0.495	0.596	0.631	0.42	0.425	0.436	0.205	0.289	0.229	0.17	0.232	0.309
9	0.497	0.596	0.618	0.42	0.426	0.438	0.204	0.288	0.23	0.169	0.232	0.308
9.25	0.5	0.599	0.615	0.423	0.431	0.442	0.204	0.288	0.228	0.169	0.231	0.308
9.5	0.502	0.599	0.617	0.424	0.429	0.443	0.204	0.287	0.229	0.17	0.233	0.307
9.75	0.505	0.599	0.618	0.425	0.434	0.442	0.199	0.289	0.231	0.17	0.231	0.309
10	0.506	0.604	0.617	0.427	0.438	0.441	0.198	0.284	0.229	0.17	0.231	0.309
10.25	0.509	0.604	0.62	0.426	0.434	0.442	0.199	0.286	0.229	0.168	0.23	0.305
10.5	0.512	0.607	0.621	0.425	0.434	0.443	0.2	0.284	0.231	0.169	0.231	0.305
10.75	0.515	0.607	0.624	0.428	0.437	0.446	0.201	0.288	0.23	0.168	0.23	0.307
11	0.52	0.611	0.628	0.43	0.439	0.447	0.202	0.285	0.23	0.16	0.229	0.305
11.25	0.519	0.612	0.63	0.428	0.44	0.448	0.203	0.285	0.23	0.18	0.227	0.304
11.5	0.519	0.608	0.631	0.427	0.445	0.443	0.204	0.284	0.229	0.089	0.227	0.303
11.75	0.523	0.611	0.633	0.429	0.443	0.443	0.204	0.283	0.228	0.089	0.226	0.304
12	0.523	0.613	0.634	0.43	0.443	0.445	0.2	0.281	0.228	0.089	0.227	0.306
12.25	0.524	0.613	0.635	0.427	0.442	0.443	0.2	0.279	0.228	0.089	0.225	0.305
12.5	0.526	0.613	0.636	0.426	0.443	0.444	0.199	0.278	0.228	0.089	0.225	0.306
12.75	0.524	0.614	0.638	0.429	0.441	0.444	0.201	0.28	0.226	0.09	0.226	0.305
13	0.525	0.616	0.638	0.43	0.439	0.443	0.203	0.282	0.227	0.089	0.224	0.305
13.25	0.524	0.616	0.64	0.429	0.442	0.442	0.206	0.282	0.226	0.089	0.222	0.305
13.5	0.526	0.618	0.64	0.431	0.44	0.441	0.209	0.281	0.227	0.089	0.222	0.307
13.75	0.528	0.618	0.64	0.428	0.444	0.438	0.212	0.26	0.226	0.089	0.222	0.304
14	0.527	0.619	0.642	0.43	0.441	0.437	0.214	0.261	0.23	0.089	0.222	0.303
14.25	0.531	0.616	0.64	0.427	0.44	0.436	0.22	0.261	0.23	0.089	0.225	0.304
14.5	0.527	0.615	0.639	0.429	0.438	0.433	0.225	0.268	0.226	0.089	0.221	0.303
14.75	0.527	0.616	0.637	0.427	0.435	0.433	0.231	0.276	0.226	0.089	0.222	0.302
15	0.527	0.615	0.638	0.431	0.439	0.438	0.228	0.277	0.226	0.089	0.219	0.301
15.25	0.526	0.614	0.636	0.426	0.435	0.434	0.23	0.274	0.225	0.089	0.222	0.3
15.5	0.525	0.614	0.637	0.426	0.438	0.432	0.236	0.274	0.228	0.089	0.222	0.3
15.75	0.524	0.617	0.636	0.427	0.442	0.433	0.239	0.268	0.23	0.089	0.223	0.3
16	0.525	0.611	0.638	0.439	0.441	0.435	0.243	0.272	0.236	0.089	0.223	0.299
16.25	0.522	0.615	0.639	0.432	0.441	0.436	0.245	0.27	0.293	0.088	0.221	0.242
16.5	0.524	0.615	0.638	0.431	0.438	0.439	0.247	0.27	0.295	0.088	0.22	0.242
16.75	0.522	0.618	0.635	0.433	0.438	0.439	0.248	0.267	0.295	0.089	0.222	0.241
17	0.524	0.617	0.64	0.433	0.439	0.44	0.249	0.27	0.293	0.088	0.218	0.249
17.25	0.524	0.617	0.64	0.432	0.441	0.442	0.25	0.269	0.294	0.088	0.217	0.275
17.5	0.524	0.617	0.64	0.434	0.44	0.443	0.254	0.268	0.294	0.088	0.217	0.283
17.75	0.526	0.617	0.641	0.433	0.44	0.443	0.255	0.269	0.292	0.091	0.216	0.287
18	0.528	0.617	0.642	0.435	0.441	0.446	0.255	0.268	0.292	0.088	0.214	0.286
18.25	0.53	0.618	0.642	0.434	0.442	0.447	0.256	0.269	0.294	0.088	0.215	0.284
18.5	0.53	0.619	0.642	0.433	0.439	0.443	0.257	0.267	0.29	0.088	0.214	0.285
18.75	0.528	0.62	0.644	0.433	0.443	0.446	0.258	0.269	0.293	0.088	0.213	0.285
19	0.529	0.622	0.646	0.433	0.442	0.446	0.26	0.244	0.297	0.088	0.218	0.285
19.25	0.528	0.621	0.645	0.432	0.441	0.445	0.261	0.242	0.298	0.088	0.216	0.285
19.5	0.528	0.624	0.647	0.431	0.443	0.447	0.263	0.246	0.298	0.088	0.213	0.287
19.75	0.529	0.625	0.648	0.431	0.44	0.443	0.264	0.241	0.298	0.088	0.217	0.282
20	0.528	0.625	0.648	0.437	0.437	0.441	0.265	0.242	0.295	0.088	0.213	0.286
20.25	0.531	0.628	0.649	0.438	0.44	0.445	0.266	0.246	0.299	0.088	0.211	0.286
20.5	0.53	0.628	0.651	0.435	0.443	0.444	0.269	0.244	0.297	0.089	0.211	0.286
20.75	0.529	0.629	0.65	0.432	0.443	0.444	0.268	0.229	0.293	0.093	0.212	0.281
21	0.528	0.631	0.652	0.433	0.441	0.446	0.27	0.254	0.298	0.088	0.213	0.283
21.25	0.531	0.633	0.653	0.432	0.441	0.444	0.272	0.262	0.301	0.088	0.208	0.285
21.5	0.53	0.632	0.652	0.433	0.441	0.443	0.274	0.263	0.299	0.103	0.21	0.283
21.75	0.53	0.635	0.651	0.434	0.44	0.441	0.276	0.262	0.302	0.088	0.211	0.281
22	0.528	0.636	0.655	0.429	0.44	0.441	0.278	0.264	0.303	0.091	0.209	0.285
22.25	0.53	0.634	0.65	0.431	0.442	0.442	0.281	0.262	0.303	0.088	0.208	0.286
22.5	0.528	0.633	0.648	0.428	0.439	0.444	0.282	0.264	0.308	0.088	0.21	0.283
22.75	0.529	0.633	0.65	0.429	0.438	0.442	0.284	0.264	0.314	0.102	0.206	0.283
23	0.527	0.629	0.648	0.428	0.438	0.439	0.286	0.265	0.314	0.089	0.208	0.283
23.25	0.527	0.637	0.644	0.425	0.435	0.437	0.289	0.265	0.321	0.088	0.208	0.283
23.5	0.527	0.632	0.643	0.424	0.433	0.434	0.293	0.265	0.327	0.089	0.205	0.282
23.75	0.527	0.632	0.652	0.424	0.433	0.434	0.296	0.263	0.331	0.088	0.313	0.282
24	0.525	0.634	0.651	0.423	0.432	0.434	0.298	0.262	0.341	0.094	0.323	0.282
