# Supplementary material for: Metabolic reprogramming and altered cell envelope characteristics in a pentose phosphate pathway mutant increases MRSA resistance to β-lactam antibiotics
Source: PLoS Pathog. 2023 Jul 24;19(7):e1011536. doi: 10.1371/journal.ppat.1011536 (PMC10399904; doi:10.1371/journal.ppat.1011536)
Supplement: S1 Data — (ZIP) [file ppat.1011536.s015.zip › 00_EXCEL_Data/Fig S2G/Fig S2G.xlsx]

## Sheet: Sheet1
	JE2			pgl::tn			pgl::tn pLI50_pgl
0.25	0.085	0.085	0.085	0.084	0.084	0.085	0.084	0.086	0.084
0.5	0.089	0.088	0.088	0.086	0.087	0.088	0.087	0.089	0.088
0.75	0.088	0.088	0.088	0.086	0.088	0.088	0.088	0.089	0.088
1	0.088	0.089	0.088	0.086	0.088	0.088	0.088	0.089	0.088
1.25	0.091	0.09	0.09	0.088	0.089	0.089	0.089	0.09	0.09
1.5	0.094	0.09	0.091	0.093	0.092	0.091	0.09	0.091	0.091
1.75	0.096	0.091	0.093	0.1	0.091	0.09	0.091	0.093	0.093
2	0.096	0.093	0.095	0.103	0.094	0.091	0.093	0.096	0.096
2.25	0.099	0.095	0.096	0.107	0.096	0.093	0.095	0.098	0.099
2.5	0.104	0.1	0.101	0.11	0.098	0.095	0.098	0.103	0.101
2.75	0.117	0.112	0.113	0.117	0.1	0.096	0.103	0.108	0.109
3	0.125	0.12	0.12	0.126	0.108	0.101	0.11	0.117	0.115
3.25	0.135	0.128	0.127	0.135	0.117	0.111	0.118	0.125	0.123
3.5	0.145	0.138	0.137	0.143	0.126	0.118	0.128	0.135	0.133
3.75	0.157	0.152	0.15	0.156	0.135	0.126	0.137	0.145	0.144
4	0.18	0.17	0.168	0.168	0.144	0.135	0.149	0.159	0.158
4.25	0.206	0.193	0.19	0.182	0.153	0.145	0.166	0.178	0.178
4.5	0.233	0.22	0.215	0.2	0.168	0.158	0.187	0.199	0.2
4.75	0.263	0.251	0.244	0.223	0.188	0.175	0.211	0.226	0.226
5	0.297	0.286	0.278	0.248	0.211	0.197	0.241	0.256	0.255
5.25	0.335	0.325	0.317	0.274	0.238	0.223	0.273	0.289	0.289
5.5	0.376	0.371	0.361	0.305	0.268	0.253	0.31	0.326	0.325
5.75	0.423	0.422	0.411	0.34	0.301	0.285	0.349	0.368	0.367
6	0.466	0.468	0.461	0.38	0.339	0.321	0.395	0.414	0.412
6.25	0.513	0.504	0.51	0.422	0.381	0.362	0.445	0.464	0.461
6.5	0.534	0.526	0.533	0.473	0.429	0.407	0.495	0.506	0.497
6.75	0.565	0.555	0.562	0.518	0.478	0.46	0.538	0.543	0.52
7	0.595	0.59	0.601	0.555	0.525	0.506	0.569	0.565	0.542
7.25	0.627	0.633	0.645	0.564	0.54	0.535	0.595	0.593	0.571
7.5	0.664	0.675	0.685	0.596	0.576	0.569	0.637	0.633	0.604
7.75	0.697	0.714	0.721	0.629	0.613	0.604	0.675	0.671	0.641
8	0.716	0.748	0.749	0.665	0.65	0.642	0.717	0.704	0.673
8.25	0.719	0.771	0.774	0.7	0.687	0.683	0.754	0.737	0.699
8.5	0.717	0.789	0.792	0.733	0.721	0.722	0.785	0.768	0.733
8.75	0.717	0.801	0.804	0.76	0.752	0.756	0.811	0.79	0.754
9	0.718	0.805	0.805	0.784	0.775	0.784	0.829	0.804	0.767
9.25	0.71	0.807	0.806	0.8	0.794	0.806	0.842	0.815	0.776
9.5	0.706	0.809	0.806	0.808	0.804	0.823	0.845	0.817	0.777
9.75	0.699	0.811	0.807	0.814	0.813	0.831	0.845	0.814	0.777
10	0.69	0.813	0.809	0.82	0.823	0.843	0.847	0.814	0.778
10.25	0.68	0.814	0.809	0.823	0.829	0.852	0.849	0.815	0.778
10.5	0.672	0.816	0.81	0.824	0.833	0.859	0.85	0.815	0.779
10.75	0.669	0.818	0.811	0.825	0.836	0.864	0.852	0.816	0.781
11	0.667	0.82	0.813	0.822	0.836	0.866	0.852	0.817	0.782
11.25	0.667	0.821	0.814	0.82	0.837	0.868	0.852	0.815	0.783
11.5	0.668	0.823	0.815	0.819	0.838	0.872	0.853	0.815	0.784
11.75	0.67	0.825	0.818	0.818	0.84	0.876	0.852	0.815	0.783
12	0.672	0.827	0.821	0.818	0.842	0.88	0.853	0.816	0.783
12.25	0.673	0.83	0.824	0.817	0.846	0.885	0.853	0.817	0.782
12.5	0.674	0.832	0.828	0.817	0.849	0.89	0.857	0.819	0.784
12.75	0.676	0.836	0.833	0.819	0.853	0.896	0.86	0.82	0.783
13	0.68	0.842	0.832	0.825	0.855	0.905	0.863	0.822	0.78
13.25	0.681	0.852	0.837	0.831	0.862	0.912	0.864	0.823	0.783
13.5	0.68	0.859	0.838	0.84	0.876	0.918	0.869	0.827	0.787
13.75	0.675	0.864	0.844	0.851	0.876	0.922	0.873	0.829	0.789
14	0.67	0.871	0.848	0.86	0.882	0.925	0.877	0.832	0.792
14.25	0.667	0.877	0.857	0.875	0.886	0.929	0.882	0.834	0.797
14.5	0.663	0.881	0.867	0.885	0.891	0.936	0.888	0.846	0.801
14.75	0.66	0.884	0.874	0.9	0.898	0.942	0.894	0.849	0.807
15	0.658	0.887	0.882	0.915	0.904	0.947	0.9	0.856	0.814
15.25	0.663	0.897	0.897	0.936	0.917	0.962	0.909	0.863	0.817
15.5	0.67	0.91	0.912	0.951	0.928	0.977	0.918	0.872	0.821
15.75	0.673	0.924	0.925	0.967	0.946	0.997	0.927	0.885	0.83
16	0.668	0.941	0.938	0.981	0.96	1.011	0.938	0.896	0.837
16.25	0.67	0.958	0.951	0.996	0.98	1.031	0.947	0.907	0.85
16.5	0.667	0.97	0.962	1.008	0.996	1.046	0.959	0.919	0.864
16.75	0.659	0.98	0.972	1.022	1.012	1.063	0.971	0.931	0.875
17	0.65	0.982	0.978	1.034	1.024	1.072	0.981	0.943	0.886
17.25	0.645	0.995	0.988	1.044	1.039	1.087	0.991	0.952	0.896
17.5	0.632	0.999	0.995	1.056	1.054	1.097	1.003	0.964	0.905
17.75	0.625	1.008	1.002	1.066	1.07	1.107	1.012	0.975	0.911
18	0.617	1.013	1.005	1.072	1.082	1.112	1.021	0.986	0.917
18.25	0.617	1.018	1.01	1.073	1.092	1.118	1.029	0.994	0.925
18.5	0.612	1.025	1.017	1.083	1.106	1.123	1.037	1.006	0.931
18.75	0.607	1.024	1.018	1.091	1.111	1.125	1.043	1.017	0.938
19	0.602	1.02	1.017	1.092	1.116	1.124	1.048	1.026	0.942
19.25	0.599	1.014	1.017	1.095	1.117	1.123	1.052	1.033	0.947
19.5	0.597	1.011	1.017	1.094	1.119	1.124	1.054	1.04	0.951
19.75	0.594	1.002	1.014	1.092	1.12	1.122	1.057	1.045	0.952
20	0.591	0.998	1.014	1.085	1.121	1.122	1.061	1.052	0.955
20.25	0.588	0.994	1.014	1.081	1.122	1.121	1.062	1.057	0.961
20.5	0.585	0.996	1.021	1.077	1.129	1.123	1.063	1.057	0.963
20.75	0.585	0.985	1.014	1.073	1.124	1.118	1.064	1.061	0.967
21	0.584	0.975	1.008	1.068	1.117	1.112	1.062	1.062	0.971
21.25	0.583	0.965	1.004	1.065	1.11	1.107	1.064	1.066	0.975
21.5	0.58	0.96	0.999	1.06	1.108	1.105	1.064	1.067	0.979
21.75	0.577	0.954	0.996	1.057	1.104	1.101	1.064	1.068	0.982
22	0.574	0.949	0.991	1.054	1.103	1.099	1.064	1.068	0.981
22.25	0.571	0.943	0.985	1.051	1.098	1.093	1.063	1.068	0.985
22.5	0.567	0.935	0.981	1.047	1.094	1.086	1.061	1.067	0.985
22.75	0.565	0.928	0.976	1.046	1.091	1.085	1.06	1.067	0.987
23	0.561	0.927	0.973	1.049	1.089	1.083	1.057	1.068	0.989
23.25	0.558	0.919	0.965	1.045	1.082	1.076	1.053	1.068	0.988
23.5	0.554	0.914	0.961	1.056	1.079	1.073	1.054	1.068	0.988
23.75	0.551	0.915	0.961	1.059	1.082	1.075	1.054	1.067	0.989
24	0.548	0.907	0.956	1.058	1.077	1.07	1.052	1.068	0.989
24.25	0.544	0.901	0.952	1.056	1.075	1.07	1.054	1.068	0.988
24.5	0.541	0.898	0.951	1.055	1.075	1.072	1.054	1.069	0.99
24.75	0.537	0.892	0.948	1.051	1.071	1.071	1.052	1.068	0.99
25	0.534	0.89	0.948	1.049	1.071	1.075	1.053	1.067	0.989
25.25	0.531	0.88	0.941	1.042	1.062	1.068	1.049	1.065	0.99
