# Supplementary material for: Metabolic reprogramming and altered cell envelope characteristics in a pentose phosphate pathway mutant increases MRSA resistance to β-lactam antibiotics
Source: PLoS Pathog. 2023 Jul 24;19(7):e1011536. doi: 10.1371/journal.ppat.1011536 (PMC10399904; doi:10.1371/journal.ppat.1011536)
Supplement: S1 Data — (ZIP) [file ppat.1011536.s015.zip › 00_EXCEL_Data/Fig S4B/Fig S4B.xlsx]

## Sheet: Sheet1
Time (hrs)	pgl			pgl OX 1			pgl OX 32			pgl OX 256
0	0.178	0.238	0.208	0.14	0.133	0.165	0.162	0.148	0.162	0.137	0.124	0.137
0.25	0.183	0.19	0.243	0.151	0.142	0.172	0.158	0.154	0.153	0.146	0.124	0.14
0.5	0.187	0.189	0.242	0.145	0.143	0.172	0.158	0.155	0.153	0.147	0.124	0.141
0.75	0.188	0.188	0.245	0.145	0.143	0.174	0.158	0.155	0.154	0.147	0.122	0.142
1	0.193	0.193	0.248	0.146	0.145	0.176	0.161	0.156	0.155	0.148	0.122	0.143
1.25	0.194	0.194	0.245	0.144	0.144	0.174	0.161	0.155	0.154	0.147	0.122	0.143
1.5	0.19	0.192	0.247	0.144	0.144	0.176	0.171	0.2	0.155	0.148	0.123	0.134
1.75	0.192	0.193	0.252	0.146	0.145	0.178	0.172	0.2	0.157	0.148	0.124	0.139
2	0.198	0.199	0.237	0.142	0.144	0.17	0.166	0.204	0.154	0.147	0.125	0.138
2.25	0.193	0.194	0.241	0.142	0.143	0.173	0.169	0.198	0.155	0.147	0.127	0.139
2.5	0.199	0.2	0.238	0.142	0.144	0.17	0.167	0.202	0.153	0.147	0.126	0.138
2.75	0.201	0.2	0.238	0.142	0.144	0.171	0.166	0.202	0.154	0.146	0.126	0.139
3	0.201	0.199	0.239	0.143	0.144	0.172	0.166	0.201	0.154	0.147	0.126	0.139
3.25	0.197	0.199	0.247	0.144	0.145	0.175	0.169	0.199	0.156	0.148	0.126	0.14
3.5	0.196	0.198	0.245	0.144	0.145	0.174	0.168	0.198	0.156	0.147	0.126	0.139
3.75	0.195	0.195	0.248	0.145	0.145	0.175	0.171	0.195	0.157	0.148	0.126	0.139
4	0.197	0.198	0.242	0.145	0.146	0.173	0.171	0.196	0.156	0.147	0.126	0.14
4.25	0.198	0.2	0.24	0.146	0.147	0.173	0.172	0.197	0.156	0.147	0.125	0.139
4.5	0.205	0.206	0.239	0.145	0.148	0.172	0.174	0.2	0.154	0.146	0.124	0.138
4.75	0.206	0.207	0.237	0.146	0.161	0.173	0.174	0.201	0.156	0.146	0.125	0.138
5	0.204	0.206	0.238	0.147	0.162	0.174	0.173	0.199	0.157	0.146	0.124	0.138
5.25	0.209	0.212	0.238	0.148	0.164	0.174	0.177	0.203	0.157	0.146	0.125	0.138
5.5	0.206	0.21	0.245	0.166	0.165	0.18	0.173	0.202	0.159	0.147	0.124	0.139
5.75	0.206	0.21	0.248	0.167	0.166	0.181	0.177	0.201	0.162	0.147	0.125	0.143
6	0.212	0.216	0.245	0.172	0.17	0.181	0.179	0.205	0.16	0.147	0.125	0.135
6.25	0.21	0.215	0.243	0.171	0.169	0.184	0.178	0.203	0.161	0.147	0.124	0.185
6.5	0.218	0.22	0.25	0.177	0.174	0.187	0.182	0.206	0.163	0.147	0.125	0.186
6.75	0.221	0.226	0.251	0.181	0.178	0.191	0.183	0.167	0.165	0.147	0.123	0.186
7	0.226	0.232	0.258	0.187	0.184	0.197	0.184	0.169	0.168	0.148	0.124	0.186
7.25	0.235	0.239	0.257	0.193	0.19	0.2	0.187	0.171	0.17	0.147	0.124	0.186
7.5	0.243	0.247	0.154	0.2	0.197	0.207	0.146	0.215	0.174	0.148	0.124	0.185
7.75	0.26	0.264	0.164	0.212	0.194	0.21	0.145	0.221	0.173	0.146	0.123	0.186
8	0.27	0.198	0.173	0.221	0.215	0.223	0.15	0.143	0.18	0.147	0.123	0.186
8.25	0.289	0.218	0.183	0.236	0.228	0.187	0.151	0.147	0.183	0.147	0.124	0.187
8.5	0.239	0.24	0.196	0.252	0.244	0.199	0.158	0.15	0.188	0.149	0.124	0.186
8.75	0.266	0.268	0.214	0.224	0.261	0.215	0.159	0.156	0.193	0.13	0.124	0.13
9	0.299	0.302	0.235	0.247	0.273	0.233	0.165	0.16	0.197	0.129	0.124	0.124
9.25	0.338	0.344	0.257	0.276	0.307	0.258	0.17	0.167	0.208	0.13	0.124	0.124
9.5	0.383	0.389	0.287	0.31	0.339	0.289	0.177	0.174	0.212	0.13	0.124	0.124
9.75	0.43	0.437	0.323	0.348	0.374	0.321	0.185	0.182	0.22	0.131	0.123	0.123
10	0.487	0.497	0.363	0.386	0.373	0.357	0.194	0.191	0.232	0.132	0.124	0.123
10.25	0.556	0.57	0.401	0.435	0.412	0.395	0.204	0.203	0.243	0.129	0.124	0.123
10.5	0.608	0.625	0.452	0.489	0.462	0.441	0.216	0.215	0.256	0.131	0.126	0.123
10.75	0.626	0.645	0.511	0.537	0.52	0.495	0.229	0.23	0.271	0.13	0.124	0.123
11	0.641	0.663	0.55	0.565	0.563	0.548	0.244	0.246	0.287	0.131	0.124	0.123
11.25	0.657	0.68	0.576	0.587	0.589	0.575	0.262	0.265	0.306	0.133	0.124	0.123
11.5	0.676	0.698	0.596	0.603	0.61	0.598	0.281	0.285	0.38	0.133	0.125	0.123
11.75	0.69	0.714	0.61	0.617	0.624	0.613	0.303	0.309	0.329	0.13	0.125	0.122
12	0.708	0.732	0.625	0.632	0.639	0.629	0.329	0.339	0.36	0.132	0.125	0.123
12.25	0.723	0.746	0.64	0.646	0.654	0.644	0.356	0.366	0.391	0.13	0.126	0.123
12.5	0.735	0.758	0.652	0.657	0.665	0.656	0.386	0.399	0.426	0.133	0.126	0.123
12.75	0.746	0.769	0.661	0.666	0.675	0.667	0.42	0.435	0.466	0.133	0.127	0.123
13	0.756	0.78	0.669	0.675	0.683	0.676	0.457	0.472	0.492	0.131	0.127	0.123
13.25	0.763	0.789	0.677	0.681	0.687	0.684	0.479	0.488	0.507	0.134	0.127	0.123
13.5	0.774	0.797	0.683	0.688	0.694	0.691	0.495	0.504	0.52	0.132	0.128	0.123
13.75	0.782	0.804	0.689	0.693	0.698	0.696	0.51	0.516	0.533	0.135	0.128	0.124
14	0.787	0.813	0.693	0.695	0.701	0.7	0.524	0.526	0.541	0.133	0.128	0.124
14.25	0.794	0.823	0.697	0.7	0.707	0.704	0.534	0.534	0.548	0.133	0.128	0.124
14.5	0.804	0.83	0.7	0.703	0.712	0.706	0.542	0.541	0.554	0.135	0.129	0.125
14.75	0.807	0.836	0.703	0.707	0.715	0.709	0.549	0.545	0.557	0.134	0.131	0.125
15	0.806	0.832	0.706	0.711	0.717	0.712	0.552	0.547	0.559	0.135	0.132	0.125
15.25	0.806	0.834	0.709	0.714	0.722	0.715	0.555	0.55	0.56	0.136	0.131	0.126
15.5	0.808	0.832	0.71	0.716	0.724	0.717	0.557	0.551	0.56	0.137	0.131	0.126
15.75	0.81	0.834	0.714	0.718	0.726	0.72	0.557	0.551	0.56	0.138	0.131	0.127
16	0.812	0.838	0.716	0.72	0.728	0.722	0.559	0.551	0.559	0.135	0.131	0.127
16.25	0.815	0.843	0.716	0.718	0.728	0.723	0.558	0.548	0.557	0.138	0.132	0.128
16.5	0.819	0.846	0.714	0.718	0.722	0.724	0.557	0.548	0.556	0.14	0.133	0.129
16.75	0.822	0.851	0.71	0.72	0.721	0.72	0.556	0.546	0.554	0.143	0.134	0.129
17	0.824	0.853	0.71	0.719	0.716	0.715	0.553	0.543	0.551	0.141	0.134	0.13
17.25	0.827	0.858	0.71	0.719	0.717	0.714	0.552	0.539	0.548	0.144	0.135	0.131
17.5	0.831	0.859	0.712	0.718	0.717	0.711	0.548	0.537	0.544	0.147	0.137	0.131
17.75	0.834	0.864	0.714	0.72	0.718	0.712	0.547	0.533	0.541	0.145	0.138	0.132
18	0.836	0.869	0.718	0.72	0.72	0.712	0.543	0.531	0.538	0.148	0.138	0.133
18.25	0.839	0.871	0.722	0.722	0.721	0.713	0.54	0.528	0.534	0.148	0.145	0.134
18.5	0.84	0.874	0.722	0.724	0.722	0.713	0.536	0.523	0.53	0.152	0.143	0.135
18.75	0.845	0.878	0.723	0.725	0.725	0.716	0.532	0.52	0.527	0.152	0.144	0.136
19	0.85	0.88	0.723	0.73	0.728	0.718	0.53	0.516	0.523	0.154	0.149	0.139
19.25	0.853	0.883	0.722	0.728	0.726	0.719	0.528	0.512	0.518	0.155	0.147	0.14
19.5	0.856	0.886	0.724	0.729	0.727	0.721	0.522	0.508	0.514	0.156	0.148	0.143
19.75	0.858	0.896	0.723	0.731	0.729	0.721	0.518	0.502	0.507	0.16	0.156	0.145
20	0.859	0.899	0.72	0.73	0.728	0.72	0.51	0.495	0.503	0.157	0.153	0.144
20.25	0.864	0.901	0.72	0.73	0.728	0.722	0.505	0.492	0.499	0.161	0.154	0.146
20.5	0.866	0.901	0.717	0.729	0.728	0.719	0.503	0.491	0.498	0.167	0.157	0.147
20.75	0.868	0.903	0.714	0.723	0.726	0.717	0.499	0.492	0.496	0.166	0.16	0.149
21	0.87	0.908	0.71	0.722	0.723	0.715	0.498	0.489	0.496	0.169	0.164	0.15
21.25	0.872	0.91	0.706	0.719	0.721	0.71	0.495	0.487	0.495	0.173	0.168	0.152
21.5	0.875	0.914	0.703	0.716	0.717	0.708	0.494	0.486	0.493	0.177	0.172	0.153
21.75	0.878	0.915	0.697	0.711	0.712	0.708	0.492	0.483	0.489	0.181	0.178	0.155
22	0.88	0.918	0.691	0.706	0.709	0.701	0.489	0.481	0.485	0.185	0.183	0.156
22.25	0.882	0.921	0.685	0.701	0.704	0.696	0.485	0.477	0.478	0.19	0.191	0.158
22.5	0.884	0.922	0.676	0.695	0.698	0.693	0.481	0.473	0.472	0.194	0.201	0.161
22.75	0.886	0.924	0.67	0.69	0.694	0.688	0.477	0.467	0.465	0.2	0.202	0.162
23	0.889	0.928	0.664	0.686	0.69	0.682	0.47	0.461	0.457	0.208	0.209	0.164
23.25	0.892	0.932	0.658	0.681	0.685	0.678	0.465	0.454	0.45	0.213	0.22	0.168
23.5	0.893	0.932	0.65	0.674	0.68	0.671	0.459	0.447	0.442	0.222	0.235	0.169
23.75	0.896	0.935	0.643	0.668	0.674	0.665	0.452	0.438	0.434	0.231	0.234	0.172
24	0.898	0.937	0.636	0.664	0.669	0.659	0.445	0.432	0.424	0.241	0.245	0.175
