# Supplementary material for: Metabolic reprogramming and altered cell envelope characteristics in a pentose phosphate pathway mutant increases MRSA resistance to β-lactam antibiotics
Source: PLoS Pathog. 2023 Jul 24;19(7):e1011536. doi: 10.1371/journal.ppat.1011536 (PMC10399904; doi:10.1371/journal.ppat.1011536)
Supplement: S1 Data — (ZIP) [file ppat.1011536.s015.zip › 00_EXCEL_Data/Fig S7C/Fig S7C.xlsx]

## Sheet: Sheet1
	JE2			pgl			pglcomp			pgl::Kmr			gntP			gntK			pgl/gntP			pgl/gntK
0.25	0.087	0.084	0.088	0.084	0.085	0.086	0.085	0.085	0.086	0.085	0.085	0.086	0.086	0.085	0.086	0.086	0.086	0.087	0.088	0.086	0.087	0.086	0.086	0.086
0.5	0.088	0.085	0.088	0.085	0.087	0.088	0.088	0.087	0.089	0.088	0.089	0.089	0.089	0.087	0.088	0.088	0.088	0.089	0.089	0.088	0.089	0.088	0.088	0.088
0.75	0.088	0.086	0.089	0.087	0.087	0.088	0.088	0.088	0.089	0.088	0.089	0.089	0.09	0.089	0.089	0.089	0.089	0.091	0.091	0.09	0.089	0.088	0.089	0.089
1	0.09	0.088	0.091	0.087	0.088	0.088	0.09	0.089	0.091	0.089	0.09	0.09	0.092	0.091	0.091	0.091	0.091	0.092	0.091	0.089	0.09	0.089	0.089	0.09
1.25	0.093	0.091	0.094	0.088	0.089	0.09	0.092	0.092	0.093	0.09	0.091	0.092	0.097	0.094	0.095	0.094	0.095	0.095	0.092	0.09	0.09	0.089	0.09	0.091
1.5	0.101	0.097	0.099	0.093	0.091	0.091	0.096	0.096	0.097	0.093	0.094	0.095	0.102	0.1	0.099	0.1	0.1	0.101	0.093	0.091	0.093	0.091	0.092	0.092
1.75	0.109	0.104	0.104	0.098	0.095	0.094	0.103	0.103	0.105	0.097	0.099	0.097	0.112	0.108	0.108	0.105	0.107	0.109	0.096	0.094	0.096	0.096	0.095	0.094
2	0.12	0.115	0.122	0.104	0.101	0.1	0.111	0.111	0.113	0.102	0.107	0.105	0.13	0.12	0.123	0.113	0.12	0.118	0.096	0.099	0.101	0.101	0.099	0.097
2.25	0.133	0.133	0.139	0.113	0.106	0.106	0.123	0.125	0.123	0.114	0.116	0.113	0.152	0.135	0.134	0.13	0.132	0.131	0.102	0.107	0.107	0.106	0.104	0.102
2.5	0.147	0.147	0.151	0.121	0.113	0.114	0.134	0.136	0.134	0.124	0.127	0.123	0.169	0.154	0.152	0.143	0.145	0.145	0.109	0.115	0.112	0.112	0.111	0.106
2.75	0.16	0.16	0.165	0.141	0.126	0.122	0.15	0.15	0.146	0.132	0.141	0.129	0.18	0.166	0.166	0.159	0.164	0.164	0.116	0.121	0.119	0.118	0.117	0.111
3	0.167	0.173	0.178	0.153	0.14	0.139	0.165	0.162	0.162	0.141	0.148	0.139	0.189	0.173	0.174	0.168	0.179	0.176	0.121	0.124	0.125	0.123	0.124	0.118
3.25	0.183	0.186	0.188	0.167	0.149	0.152	0.171	0.173	0.172	0.154	0.161	0.148	0.203	0.185	0.185	0.174	0.189	0.184	0.122	0.129	0.13	0.128	0.13	0.121
3.5	0.194	0.197	0.204	0.178	0.161	0.16	0.18	0.181	0.181	0.171	0.178	0.161	0.206	0.191	0.191	0.183	0.195	0.191	0.125	0.133	0.135	0.132	0.135	0.125
3.75	0.203	0.207	0.214	0.188	0.173	0.171	0.187	0.188	0.19	0.183	0.191	0.183	0.214	0.198	0.199	0.189	0.201	0.201	0.129	0.14	0.141	0.138	0.139	0.127
4	0.209	0.215	0.222	0.199	0.184	0.183	0.194	0.194	0.196	0.197	0.207	0.196	0.218	0.204	0.201	0.194	0.206	0.206	0.13	0.143	0.145	0.142	0.144	0.129
4.25	0.21	0.221	0.228	0.211	0.195	0.194	0.199	0.198	0.2	0.212	0.223	0.21	0.22	0.206	0.203	0.198	0.209	0.209	0.134	0.146	0.148	0.145	0.146	0.133
4.5	0.207	0.224	0.231	0.226	0.208	0.207	0.202	0.199	0.202	0.228	0.241	0.226	0.208	0.204	0.204	0.2	0.211	0.212	0.151	0.157	0.159	0.149	0.151	0.139
4.75	0.2	0.22	0.232	0.242	0.223	0.221	0.202	0.198	0.201	0.248	0.262	0.246	0.199	0.196	0.204	0.19	0.201	0.206	0.156	0.167	0.168	0.157	0.157	0.145
5	0.188	0.215	0.227	0.258	0.239	0.238	0.2	0.195	0.198	0.269	0.284	0.268	0.187	0.19	0.198	0.175	0.181	0.188	0.16	0.172	0.174	0.168	0.171	0.146
5.25	0.168	0.209	0.219	0.276	0.257	0.255	0.193	0.187	0.192	0.294	0.31	0.293	0.155	0.189	0.188	0.152	0.159	0.173	0.164	0.179	0.181	0.174	0.177	0.153
5.5	0.156	0.202	0.212	0.296	0.277	0.274	0.182	0.17	0.182	0.323	0.34	0.321	0.159	0.191	0.181	0.151	0.149	0.151	0.17	0.187	0.188	0.18	0.181	0.16
5.75	0.149	0.19	0.201	0.313	0.299	0.294	0.154	0.161	0.167	0.356	0.372	0.353	0.147	0.182	0.178	0.148	0.141	0.144	0.176	0.195	0.195	0.185	0.189	0.166
6	0.142	0.179	0.188	0.335	0.323	0.317	0.144	0.14	0.158	0.387	0.41	0.388	0.144	0.179	0.165	0.135	0.135	0.14	0.184	0.204	0.204	0.193	0.195	0.169
6.25	0.135	0.162	0.173	0.357	0.349	0.341	0.127	0.129	0.139	0.426	0.443	0.429	0.139	0.146	0.159	0.132	0.129	0.134	0.192	0.213	0.213	0.202	0.204	0.177
6.5	0.126	0.149	0.16	0.384	0.374	0.37	0.12	0.122	0.129	0.456	0.469	0.468	0.132	0.132	0.144	0.128	0.124	0.129	0.203	0.224	0.224	0.212	0.214	0.185
6.75	0.119	0.142	0.147	0.398	0.399	0.396	0.113	0.119	0.123	0.491	0.501	0.496	0.128	0.13	0.134	0.122	0.119	0.125	0.215	0.236	0.236	0.223	0.225	0.195
7	0.113	0.133	0.137	0.421	0.424	0.418	0.109	0.114	0.117	0.524	0.535	0.521	0.125	0.119	0.123	0.119	0.114	0.122	0.228	0.248	0.25	0.235	0.236	0.205
7.25	0.107	0.13	0.127	0.444	0.448	0.444	0.106	0.11	0.11	0.56	0.57	0.548	0.12	0.116	0.117	0.115	0.11	0.117	0.244	0.26	0.264	0.248	0.248	0.216
7.5	0.102	0.125	0.115	0.47	0.476	0.469	0.101	0.107	0.106	0.59	0.606	0.577	0.117	0.111	0.112	0.111	0.106	0.112	0.257	0.274	0.282	0.262	0.262	0.228
7.75	0.099	0.119	0.103	0.494	0.5	0.492	0.098	0.102	0.103	0.621	0.639	0.606	0.111	0.108	0.11	0.107	0.104	0.107	0.267	0.29	0.303	0.278	0.275	0.242
8	0.096	0.113	0.099	0.515	0.527	0.518	0.095	0.1	0.101	0.658	0.667	0.642	0.11	0.107	0.108	0.104	0.1	0.105	0.278	0.305	0.321	0.294	0.286	0.261
8.25	0.095	0.105	0.096	0.535	0.553	0.539	0.094	0.097	0.098	0.702	0.7	0.677	0.108	0.105	0.105	0.101	0.098	0.103	0.297	0.322	0.339	0.308	0.296	0.28
8.5	0.093	0.103	0.095	0.558	0.577	0.561	0.092	0.096	0.097	0.745	0.742	0.712	0.105	0.1	0.101	0.099	0.096	0.101	0.318	0.347	0.362	0.32	0.313	0.306
8.75	0.092	0.09	0.092	0.589	0.6	0.589	0.09	0.094	0.094	0.787	0.783	0.746	0.102	0.099	0.1	0.099	0.094	0.097	0.338	0.369	0.383	0.334	0.329	0.333
9	0.091	0.091	0.092	0.621	0.627	0.617	0.089	0.09	0.092	0.827	0.825	0.775	0.101	0.096	0.097	0.095	0.092	0.096	0.36	0.387	0.401	0.351	0.348	0.353
9.25	0.092	0.087	0.09	0.664	0.659	0.652	0.089	0.09	0.091	0.864	0.855	0.805	0.101	0.096	0.096	0.095	0.091	0.095	0.382	0.404	0.42	0.365	0.367	0.371
9.5	0.091	0.087	0.089	0.714	0.695	0.695	0.088	0.089	0.091	0.898	0.887	0.838	0.097	0.094	0.094	0.092	0.09	0.094	0.405	0.418	0.439	0.381	0.384	0.386
9.75	0.091	0.086	0.089	0.764	0.734	0.748	0.088	0.089	0.09	0.931	0.922	0.871	0.096	0.092	0.093	0.09	0.088	0.092	0.431	0.432	0.461	0.399	0.402	0.401
10	0.091	0.086	0.089	0.813	0.782	0.805	0.088	0.089	0.09	0.965	0.956	0.9	0.095	0.091	0.092	0.09	0.089	0.09	0.458	0.447	0.478	0.416	0.418	0.418
10.25	0.09	0.085	0.089	0.864	0.83	0.865	0.088	0.089	0.09	0.996	0.99	0.933	0.094	0.089	0.09	0.089	0.087	0.09	0.485	0.464	0.495	0.434	0.435	0.436
10.5	0.09	0.086	0.089	0.919	0.878	0.923	0.088	0.088	0.09	1.023	1.009	0.956	0.093	0.089	0.09	0.089	0.087	0.089	0.51	0.479	0.514	0.454	0.452	0.459
10.75	0.091	0.086	0.09	0.967	0.923	0.97	0.088	0.088	0.089	1.034	1.013	0.967	0.093	0.089	0.09	0.088	0.087	0.089	0.538	0.498	0.532	0.472	0.469	0.481
11	0.088	0.087	0.089	1.012	0.963	1.017	0.089	0.088	0.089	1.034	1.012	0.969	0.093	0.088	0.089	0.088	0.086	0.088	0.569	0.518	0.552	0.492	0.489	0.504
11.25	0.089	0.086	0.09	1.052	1.001	1.06	0.089	0.088	0.089	1.027	1.003	0.965	0.089	0.088	0.09	0.088	0.087	0.088	0.603	0.542	0.576	0.514	0.511	0.528
11.5	0.088	0.086	0.089	1.086	1.033	1.095	0.089	0.088	0.089	1.014	0.987	0.957	0.089	0.088	0.089	0.088	0.086	0.088	0.64	0.569	0.602	0.536	0.533	0.553
11.75	0.088	0.086	0.089	1.111	1.063	1.124	0.088	0.087	0.089	0.998	0.97	0.94	0.089	0.087	0.089	0.088	0.086	0.088	0.683	0.6	0.629	0.563	0.556	0.581
12	0.089	0.087	0.089	1.121	1.075	1.142	0.089	0.088	0.09	0.981	0.954	0.927	0.089	0.088	0.089	0.087	0.086	0.088	0.725	0.634	0.659	0.593	0.582	0.61
12.25	0.089	0.086	0.09	1.119	1.077	1.145	0.09	0.088	0.09	0.963	0.937	0.91	0.089	0.088	0.089	0.088	0.086	0.088	0.768	0.671	0.692	0.626	0.608	0.639
12.5	0.089	0.086	0.09	1.113	1.071	1.142	0.09	0.088	0.09	0.949	0.923	0.898	0.089	0.087	0.088	0.088	0.088	0.088	0.814	0.711	0.727	0.661	0.637	0.676
12.75	0.089	0.087	0.09	1.098	1.055	1.132	0.091	0.088	0.09	0.934	0.908	0.885	0.089	0.087	0.089	0.088	0.086	0.088	0.862	0.756	0.766	0.696	0.668	0.713
13	0.089	0.087	0.09	1.081	1.039	1.119	0.091	0.088	0.09	0.923	0.896	0.871	0.089	0.088	0.089	0.088	0.086	0.088	0.906	0.799	0.804	0.73	0.7	0.751
13.25	0.089	0.087	0.091	1.064	1.024	1.107	0.091	0.088	0.09	0.912	0.885	0.861	0.089	0.087	0.089	0.088	0.086	0.088	0.95	0.839	0.841	0.765	0.736	0.789
13.5	0.089	0.087	0.091	1.048	1.01	1.097	0.092	0.089	0.09	0.902	0.875	0.852	0.089	0.087	0.089	0.088	0.087	0.088	0.993	0.882	0.877	0.801	0.773	0.824
13.75	0.089	0.087	0.091	1.032	0.994	1.085	0.092	0.089	0.09	0.893	0.866	0.842	0.089	0.087	0.089	0.088	0.087	0.088	1.033	0.921	0.911	0.838	0.807	0.859
14	0.089	0.087	0.091	1.014	0.979	1.075	0.092	0.089	0.091	0.883	0.856	0.834	0.089	0.087	0.089	0.088	0.087	0.089	1.072	0.962	0.945	0.871	0.84	0.895
14.25	0.09	0.087	0.092	0.998	0.967	1.068	0.092	0.089	0.091	0.875	0.849	0.829	0.089	0.087	0.089	0.088	0.087	0.088	1.108	0.997	0.976	0.906	0.875	0.925
14.5	0.09	0.088	0.092	0.982	0.954	1.058	0.092	0.089	0.091	0.867	0.843	0.826	0.089	0.087	0.089	0.088	0.087	0.089	1.133	1.023	1.002	0.94	0.911	0.944
14.75	0.09	0.088	0.092	0.969	0.944	1.05	0.092	0.089	0.091	0.86	0.836	0.823	0.089	0.087	0.089	0.088	0.087	0.089	1.145	1.036	1.02	0.971	0.942	0.952
15	0.09	0.088	0.092	0.957	0.936	1.042	0.092	0.089	0.092	0.853	0.829	0.819	0.089	0.087	0.089	0.088	0.088	0.089	1.15	1.038	1.025	0.993	0.965	0.951
15.25	0.09	0.088	0.093	0.946	0.924	1.034	0.092	0.09	0.092	0.845	0.823	0.814	0.089	0.087	0.089	0.088	0.087	0.089	1.147	1.034	1.022	1.001	0.974	0.944
15.5	0.09	0.089	0.093	0.938	0.915	1.026	0.092	0.09	0.092	0.841	0.818	0.814	0.089	0.088	0.089	0.088	0.088	0.089	1.139	1.023	1.012	0.997	0.974	0.934
15.75	0.09	0.089	0.093	0.93	0.906	1.02	0.093	0.09	0.092	0.835	0.812	0.812	0.089	0.087	0.089	0.088	0.087	0.09	1.128	1.012	0.999	0.985	0.966	0.919
16	0.091	0.089	0.093	0.924	0.897	1.015	0.092	0.091	0.093	0.829	0.806	0.807	0.089	0.088	0.089	0.089	0.088	0.09	1.116	1	0.982	0.967	0.952	0.903
16.25	0.091	0.089	0.093	0.918	0.89	1.006	0.093	0.091	0.093	0.822	0.801	0.801	0.089	0.088	0.089	0.089	0.088	0.09	1.103	0.987	0.968	0.948	0.935	0.886
16.5	0.092	0.089	0.093	0.915	0.884	1.004	0.093	0.091	0.093	0.818	0.797	0.797	0.089	0.088	0.089	0.089	0.089	0.09	1.094	0.977	0.954	0.93	0.915	0.87
16.75	0.092	0.089	0.093	0.912	0.878	0.997	0.093	0.092	0.094	0.813	0.793	0.792	0.09	0.088	0.089	0.089	0.088	0.091	1.084	0.967	0.941	0.911	0.896	0.855
17	0.093	0.089	0.093	0.909	0.872	0.992	0.093	0.092	0.094	0.807	0.79	0.787	0.09	0.088	0.089	0.089	0.088	0.091	1.076	0.96	0.93	0.895	0.879	0.843
17.25	0.093	0.089	0.093	0.906	0.867	0.986	0.092	0.093	0.095	0.803	0.786	0.784	0.09	0.088	0.089	0.089	0.088	0.091	1.068	0.951	0.919	0.88	0.864	0.833
17.5	0.094	0.089	0.093	0.903	0.86	0.977	0.093	0.093	0.095	0.796	0.783	0.779	0.09	0.088	0.089	0.089	0.089	0.091	1.061	0.941	0.908	0.867	0.85	0.826
17.75	0.094	0.089	0.094	0.902	0.856	0.97	0.093	0.095	0.096	0.793	0.779	0.776	0.09	0.088	0.089	0.089	0.089	0.091	1.055	0.933	0.9	0.855	0.84	0.821
18	0.095	0.09	0.094	0.898	0.85	0.964	0.093	0.096	0.096	0.788	0.777	0.775	0.09	0.088	0.089	0.089	0.09	0.091	1.049	0.925	0.893	0.842	0.829	0.822
18.25	0.096	0.09	0.094	0.895	0.844	0.955	0.093	0.096	0.098	0.78	0.773	0.771	0.09	0.088	0.09	0.089	0.09	0.091	1.045	0.916	0.883	0.831	0.817	0.822
18.5	0.097	0.09	0.094	0.893	0.839	0.948	0.093	0.098	0.099	0.775	0.77	0.765	0.09	0.089	0.09	0.09	0.09	0.091	1.041	0.908	0.877	0.822	0.805	0.824
18.75	0.099	0.09	0.094	0.893	0.835	0.941	0.093	0.099	0.1	0.77	0.769	0.761	0.091	0.089	0.09	0.09	0.091	0.091	1.04	0.901	0.871	0.814	0.796	0.822
19	0.101	0.09	0.094	0.891	0.829	0.934	0.093	0.101	0.103	0.762	0.766	0.755	0.091	0.089	0.09	0.09	0.091	0.091	1.037	0.89	0.864	0.805	0.787	0.814
19.25	0.103	0.091	0.094	0.888	0.825	0.928	0.093	0.103	0.105	0.757	0.763	0.751	0.091	0.089	0.09	0.09	0.092	0.091	1.036	0.882	0.859	0.797	0.779	0.81
19.5	0.106	0.091	0.094	0.885	0.819	0.922	0.093	0.105	0.108	0.751	0.76	0.749	0.091	0.089	0.09	0.09	0.092	0.092	1.034	0.877	0.856	0.789	0.771	0.807
19.75	0.11	0.091	0.094	0.882	0.815	0.914	0.093	0.107	0.112	0.745	0.758	0.741	0.091	0.089	0.09	0.09	0.091	0.092	1.033	0.872	0.85	0.783	0.761	0.796
20	0.113	0.091	0.094	0.881	0.812	0.909	0.093	0.11	0.116	0.737	0.755	0.742	0.091	0.089	0.09	0.09	0.09	0.092	1.033	0.869	0.844	0.777	0.755	0.79
20.25	0.116	0.091	0.094	0.88	0.809	0.903	0.093	0.113	0.121	0.733	0.752	0.751	0.091	0.09	0.09	0.09	0.09	0.092	1.032	0.864	0.84	0.77	0.748	0.78
20.5	0.121	0.091	0.095	0.878	0.805	0.895	0.093	0.116	0.128	0.727	0.75	0.751	0.092	0.09	0.091	0.09	0.09	0.092	1.03	0.859	0.833	0.764	0.74	0.775
20.75	0.127	0.092	0.095	0.876	0.801	0.89	0.093	0.119	0.135	0.722	0.749	0.755	0.092	0.09	0.091	0.091	0.091	0.092	1.029	0.852	0.826	0.757	0.731	0.772
21	0.135	0.093	0.095	0.875	0.797	0.887	0.094	0.124	0.142	0.718	0.748	0.756	0.093	0.09	0.091	0.091	0.091	0.092	1.03	0.848	0.82	0.752	0.721	0.769
21.25	0.142	0.093	0.096	0.871	0.789	0.88	0.094	0.129	0.152	0.712	0.745	0.746	0.093	0.09	0.091	0.091	0.092	0.092	1.027	0.842	0.812	0.744	0.711	0.761
21.5	0.151	0.094	0.096	0.868	0.783	0.874	0.094	0.134	0.163	0.706	0.744	0.74	0.094	0.09	0.091	0.091	0.093	0.093	1.028	0.838	0.807	0.738	0.703	0.755
21.75	0.163	0.095	0.096	0.866	0.777	0.871	0.094	0.141	0.176	0.701	0.743	0.738	0.094	0.091	0.091	0.092	0.094	0.093	1.026	0.832	0.802	0.732	0.696	0.75
22	0.173	0.095	0.097	0.862	0.771	0.864	0.094	0.149	0.191	0.696	0.741	0.725	0.095	0.09	0.091	0.092	0.095	0.093	1.022	0.827	0.796	0.725	0.688	0.743
22.25	0.186	0.096	0.097	0.86	0.765	0.86	0.095	0.157	0.208	0.692	0.739	0.719	0.096	0.091	0.092	0.092	0.096	0.093	1.019	0.822	0.792	0.72	0.68	0.736
22.5	0.203	0.097	0.097	0.859	0.761	0.857	0.095	0.168	0.227	0.69	0.737	0.72	0.097	0.091	0.092	0.092	0.098	0.094	1.015	0.818	0.79	0.715	0.675	0.731
22.75	0.222	0.098	0.097	0.855	0.755	0.851	0.096	0.181	0.246	0.684	0.733	0.713	0.098	0.092	0.092	0.093	0.1	0.094	1.012	0.816	0.789	0.712	0.669	0.728
23	0.24	0.098	0.098	0.853	0.751	0.846	0.096	0.195	0.269	0.679	0.733	0.709	0.1	0.092	0.092	0.094	0.102	0.094	1.004	0.813	0.784	0.705	0.664	0.718
23.25	0.264	0.099	0.099	0.849	0.75	0.842	0.097	0.196	0.295	0.675	0.732	0.701	0.101	0.093	0.092	0.094	0.106	0.095	1	0.809	0.78	0.702	0.659	0.707
23.5	0.285	0.101	0.1	0.841	0.745	0.835	0.098	0.212	0.322	0.67	0.73	0.688	0.103	0.093	0.092	0.095	0.109	0.095	0.995	0.807	0.777	0.698	0.655	0.694
23.75	0.312	0.103	0.101	0.836	0.74	0.83	0.099	0.231	0.351	0.665	0.727	0.684	0.105	0.094	0.092	0.096	0.111	0.096	0.99	0.805	0.776	0.695	0.65	0.685
24	0.346	0.105	0.102	0.836	0.739	0.827	0.101	0.254	0.382	0.66	0.725	0.685	0.107	0.095	0.092	0.097	0.119	0.096	0.985	0.802	0.767	0.687	0.645	0.682
24.25	0.387	0.109	0.103	0.832	0.736	0.822	0.103	0.278	0.417	0.655	0.724	0.681	0.11	0.095	0.092	0.098	0.126	0.097	0.977	0.799	0.764	0.684	0.641	0.679
24.5	0.442	0.112	0.104	0.828	0.73	0.816	0.105	0.303	0.451	0.649	0.719	0.675	0.113	0.097	0.093	0.099	0.133	0.098	0.97	0.793	0.758	0.678	0.636	0.677
24.75	0.514	0.115	0.106	0.826	0.728	0.814	0.108	0.331	0.49	0.645	0.719	0.671	0.117	0.098	0.092	0.1	0.142	0.098	0.965	0.791	0.755	0.674	0.632	0.675
25	0.592	0.12	0.107	0.822	0.722	0.806	0.111	0.365	0.529	0.64	0.717	0.667	0.122	0.099	0.093	0.102	0.153	0.099	0.958	0.786	0.752	0.669	0.627	0.671
25.25	0.323	0.642	0.474	0.615	0.651	0.687	0.263	0.695	0.546	0.857	0.878	0.887	0.747	0.647	0.693	0.786	0.791	0.823	0.088	0.101	0.364	0.781	0.679	0.827
25.5	0.359	0.69	0.528	0.61	0.648	0.683	0.289	0.756	0.601	0.867	0.899	0.872	0.744	0.641	0.685	0.778	0.784	0.813	0.088	0.103	0.404	0.777	0.673	0.824
