# Supplementary material for: Metabolic reprogramming and altered cell envelope characteristics in a pentose phosphate pathway mutant increases MRSA resistance to β-lactam antibiotics
Source: PLoS Pathog. 2023 Jul 24;19(7):e1011536. doi: 10.1371/journal.ppat.1011536 (PMC10399904; doi:10.1371/journal.ppat.1011536)
Supplement: S1 Data — (ZIP) [file ppat.1011536.s015.zip › 00_EXCEL_Data/Fig 2A/Fig 2A.xlsx]

## Sheet: Sheet1
		WT			pgl::tn			pgl::tn pLI50_pgl
MHB		64	64	64	256	256	256	64	128	64
CDM		16	8	4	32	16	32	16	8	16
CDMG		1	0.5	1	256	128	128	8	4	4
