# Supplementary material for: Metabolic reprogramming and altered cell envelope characteristics in a pentose phosphate pathway mutant increases MRSA resistance to β-lactam antibiotics
Source: PLoS Pathog. 2023 Jul 24;19(7):e1011536. doi: 10.1371/journal.ppat.1011536 (PMC10399904; doi:10.1371/journal.ppat.1011536)
Supplement: S1 Data — (ZIP) [file ppat.1011536.s015.zip › 00_EXCEL_Data/Fig 7B/Fig 7B.xlsx]

## Sheet: Sheet1
	JE2				pgl::tn				pgl::tn pLI50_pgl				pgl::kan				pglMM				putA::tn				vraG::tn				vraF::tn				pgl/putA				pgl/vraG				pgl/vraF				pgl/vraG/putA				graR
0.25	0.087	0.087	0.087	0.088	0.086	0.085	0.087	0.086	0.086	0.085	0.085	0.087	0.089	0.087	0.088	0.088	0.086	0.086	0.086	0.087	0.087	0.086	0.087	0.087	0.089	0.088	0.087	0.086	0.087	0.089	0.089	0.087	0.086	0.087	0.088	0.09	0.088	0.086	0.086	0.085	0.086	0.087	0.087	0.085	0.086	0.085	0.085	0.086	0.087
0.5	0.088	0.09	0.089	0.091	0.089	0.088	0.089	0.088	0.089	0.088	0.088	0.09	0.091	0.091	0.092	0.091	0.09	0.089	0.089	0.089	0.09	0.09	0.09	0.09	0.093	0.092	0.089	0.089	0.09	0.092	0.09	0.09	0.09	0.09	0.09	0.093	0.092	0.089	0.089	0.089	0.089	0.09	0.09	0.088	0.086	0.086	0.087	0.088	0.089
0.75	0.088	0.091	0.09	0.09	0.09	0.089	0.09	0.088	0.089	0.088	0.088	0.091	0.094	0.091	0.092	0.092	0.091	0.089	0.089	0.089	0.091	0.09	0.09	0.091	0.094	0.093	0.09	0.09	0.091	0.092	0.091	0.091	0.091	0.09	0.091	0.094	0.091	0.089	0.09	0.09	0.09	0.09	0.09	0.089	0.086	0.087	0.087	0.088	0.091
1	0.09	0.092	0.091	0.091	0.089	0.09	0.091	0.088	0.089	0.088	0.088	0.092	0.095	0.092	0.092	0.093	0.092	0.09	0.09	0.09	0.092	0.091	0.091	0.093	0.096	0.094	0.09	0.09	0.092	0.093	0.092	0.092	0.091	0.09	0.091	0.094	0.091	0.09	0.09	0.09	0.091	0.091	0.091	0.089	0.087	0.087	0.087	0.088	0.093
1.25	0.091	0.094	0.092	0.092	0.09	0.091	0.091	0.088	0.09	0.089	0.089	0.093	0.096	0.093	0.093	0.093	0.093	0.09	0.09	0.091	0.094	0.092	0.092	0.095	0.098	0.096	0.092	0.092	0.094	0.095	0.093	0.095	0.091	0.09	0.091	0.095	0.092	0.09	0.09	0.091	0.091	0.091	0.091	0.089	0.087	0.087	0.087	0.088	0.096
1.5	0.095	0.096	0.095	0.095	0.092	0.092	0.093	0.09	0.092	0.092	0.092	0.095	0.099	0.093	0.093	0.094	0.094	0.091	0.091	0.091	0.095	0.095	0.096	0.099	0.102	0.102	0.093	0.095	0.097	0.097	0.096	0.097	0.091	0.092	0.092	0.096	0.093	0.09	0.091	0.091	0.092	0.093	0.092	0.09	0.088	0.087	0.088	0.089	0.099
1.75	0.1	0.103	0.098	0.1	0.093	0.094	0.097	0.095	0.096	0.095	0.097	0.098	0.1	0.095	0.095	0.096	0.096	0.093	0.093	0.094	0.099	0.101	0.102	0.104	0.108	0.112	0.097	0.097	0.101	0.102	0.1	0.102	0.095	0.095	0.095	0.097	0.094	0.092	0.092	0.093	0.095	0.096	0.095	0.093	0.088	0.088	0.09	0.091	0.102
2	0.111	0.113	0.109	0.11	0.097	0.099	0.103	0.104	0.104	0.101	0.104	0.104	0.106	0.098	0.098	0.097	0.099	0.095	0.096	0.098	0.107	0.11	0.113	0.123	0.122	0.124	0.102	0.103	0.105	0.105	0.106	0.108	0.098	0.098	0.099	0.101	0.096	0.093	0.094	0.094	0.098	0.099	0.099	0.099	0.09	0.088	0.091	0.095	0.104
2.25	0.118	0.122	0.121	0.121	0.104	0.108	0.11	0.115	0.119	0.113	0.112	0.112	0.113	0.101	0.101	0.102	0.101	0.098	0.1	0.106	0.121	0.127	0.137	0.141	0.117	0.109	0.11	0.111	0.116	0.117	0.115	0.117	0.103	0.106	0.103	0.106	0.098	0.096	0.096	0.099	0.102	0.102	0.103	0.102	0.091	0.089	0.094	0.096	0.108
2.5	0.126	0.13	0.128	0.132	0.115	0.117	0.117	0.124	0.132	0.121	0.125	0.126	0.12	0.107	0.105	0.109	0.106	0.102	0.107	0.112	0.134	0.138	0.146	0.153	0.119	0.115	0.113	0.117	0.116	0.122	0.122	0.122	0.109	0.108	0.109	0.11	0.101	0.102	0.101	0.104	0.107	0.107	0.106	0.107	0.094	0.092	0.097	0.099	0.11
2.75	0.141	0.139	0.138	0.144	0.13	0.13	0.127	0.135	0.139	0.13	0.137	0.14	0.119	0.118	0.116	0.12	0.114	0.106	0.115	0.12	0.142	0.148	0.162	0.168	0.127	0.125	0.129	0.12	0.123	0.133	0.128	0.128	0.116	0.118	0.115	0.116	0.105	0.104	0.102	0.107	0.11	0.111	0.114	0.111	0.099	0.094	0.097	0.101	0.109
3	0.151	0.149	0.146	0.152	0.143	0.157	0.147	0.158	0.152	0.143	0.151	0.155	0.135	0.128	0.126	0.127	0.119	0.116	0.122	0.127	0.157	0.159	0.177	0.178	0.128	0.125	0.13	0.121	0.125	0.136	0.129	0.128	0.125	0.127	0.121	0.122	0.108	0.105	0.108	0.112	0.115	0.114	0.115	0.116	0.103	0.097	0.1	0.105	0.11
3.25	0.16	0.158	0.154	0.16	0.154	0.171	0.163	0.177	0.165	0.154	0.163	0.165	0.142	0.136	0.134	0.136	0.121	0.121	0.127	0.132	0.168	0.171	0.187	0.196	0.129	0.124	0.132	0.121	0.126	0.137	0.132	0.131	0.135	0.138	0.131	0.135	0.113	0.11	0.11	0.114	0.12	0.12	0.123	0.12	0.108	0.103	0.104	0.11	0.11
3.5	0.169	0.166	0.162	0.168	0.164	0.177	0.17	0.182	0.173	0.16	0.171	0.175	0.143	0.145	0.14	0.144	0.121	0.123	0.13	0.136	0.176	0.18	0.197	0.202	0.129	0.124	0.132	0.121	0.126	0.137	0.131	0.128	0.145	0.148	0.143	0.146	0.115	0.111	0.112	0.115	0.123	0.122	0.126	0.123	0.107	0.105	0.11	0.113	0.109
3.75	0.177	0.174	0.17	0.176	0.174	0.186	0.182	0.196	0.181	0.168	0.179	0.18	0.154	0.152	0.149	0.15	0.126	0.127	0.135	0.141	0.183	0.188	0.207	0.215	0.128	0.122	0.131	0.121	0.126	0.136	0.13	0.127	0.15	0.154	0.153	0.155	0.117	0.113	0.114	0.118	0.126	0.125	0.131	0.126	0.108	0.108	0.111	0.116	0.108
4	0.184	0.181	0.176	0.183	0.188	0.196	0.193	0.21	0.187	0.172	0.184	0.186	0.163	0.16	0.154	0.158	0.131	0.131	0.14	0.146	0.189	0.195	0.212	0.223	0.127	0.118	0.129	0.121	0.124	0.134	0.129	0.125	0.158	0.163	0.161	0.162	0.118	0.114	0.114	0.12	0.129	0.127	0.131	0.129	0.109	0.112	0.106	0.113	0.106
4.25	0.19	0.186	0.182	0.188	0.2	0.207	0.205	0.223	0.191	0.176	0.188	0.19	0.173	0.17	0.164	0.167	0.135	0.136	0.145	0.151	0.194	0.2	0.217	0.228	0.122	0.115	0.126	0.12	0.12	0.127	0.125	0.121	0.167	0.172	0.171	0.17	0.119	0.116	0.116	0.121	0.13	0.13	0.132	0.13	0.118	0.115	0.109	0.118	0.104
4.5	0.193	0.19	0.187	0.193	0.213	0.22	0.218	0.237	0.192	0.178	0.19	0.192	0.184	0.181	0.175	0.178	0.14	0.141	0.149	0.156	0.197	0.202	0.22	0.231	0.116	0.11	0.124	0.118	0.118	0.123	0.122	0.115	0.176	0.182	0.18	0.18	0.121	0.117	0.118	0.123	0.133	0.132	0.134	0.132	0.12	0.115	0.111	0.121	0.102
4.75	0.196	0.193	0.189	0.195	0.228	0.234	0.232	0.253	0.193	0.179	0.19	0.194	0.198	0.194	0.187	0.191	0.144	0.145	0.154	0.16	0.197	0.204	0.221	0.232	0.111	0.107	0.121	0.116	0.114	0.12	0.12	0.111	0.187	0.193	0.189	0.19	0.122	0.118	0.119	0.124	0.135	0.134	0.136	0.135	0.126	0.118	0.114	0.124	0.101
5	0.195	0.193	0.187	0.194	0.243	0.25	0.249	0.269	0.19	0.179	0.19	0.193	0.212	0.209	0.2	0.206	0.147	0.148	0.157	0.164	0.194	0.202	0.221	0.229	0.108	0.103	0.118	0.114	0.11	0.117	0.117	0.105	0.198	0.204	0.203	0.2	0.123	0.119	0.12	0.125	0.138	0.136	0.139	0.137	0.131	0.121	0.117	0.126	0.099
5.25	0.193	0.19	0.186	0.192	0.26	0.267	0.266	0.287	0.189	0.176	0.187	0.191	0.228	0.225	0.216	0.223	0.149	0.152	0.161	0.167	0.191	0.197	0.216	0.215	0.105	0.098	0.113	0.111	0.107	0.113	0.112	0.099	0.212	0.22	0.214	0.213	0.124	0.119	0.12	0.126	0.14	0.139	0.142	0.139	0.135	0.124	0.12	0.129	0.098
5.5	0.19	0.187	0.181	0.19	0.278	0.285	0.283	0.306	0.185	0.172	0.184	0.188	0.246	0.244	0.234	0.241	0.151	0.154	0.162	0.168	0.186	0.193	0.206	0.204	0.102	0.094	0.111	0.107	0.103	0.11	0.109	0.095	0.227	0.234	0.228	0.227	0.125	0.12	0.121	0.127	0.141	0.14	0.143	0.141	0.139	0.127	0.123	0.133	0.096
5.75	0.186	0.181	0.176	0.186	0.298	0.304	0.302	0.325	0.177	0.167	0.179	0.184	0.266	0.264	0.254	0.261	0.151	0.156	0.163	0.169	0.174	0.181	0.202	0.194	0.098	0.094	0.108	0.104	0.1	0.105	0.107	0.094	0.244	0.25	0.244	0.243	0.125	0.121	0.121	0.128	0.143	0.142	0.145	0.142	0.142	0.13	0.125	0.135	0.095
6	0.178	0.175	0.17	0.181	0.318	0.326	0.322	0.345	0.172	0.162	0.174	0.177	0.287	0.287	0.275	0.284	0.151	0.156	0.163	0.168	0.164	0.17	0.198	0.169	0.097	0.093	0.105	0.102	0.099	0.097	0.105	0.091	0.263	0.269	0.262	0.26	0.125	0.121	0.122	0.128	0.144	0.142	0.146	0.143	0.144	0.132	0.128	0.138	0.094
6.25	0.172	0.168	0.163	0.174	0.34	0.348	0.343	0.366	0.166	0.155	0.166	0.165	0.312	0.312	0.297	0.309	0.15	0.155	0.163	0.166	0.151	0.16	0.188	0.167	0.093	0.088	0.103	0.101	0.096	0.093	0.103	0.09	0.283	0.289	0.28	0.278	0.126	0.121	0.122	0.129	0.145	0.143	0.147	0.144	0.147	0.134	0.13	0.141	0.093
6.5	0.162	0.16	0.157	0.166	0.362	0.373	0.366	0.387	0.16	0.148	0.153	0.153	0.345	0.339	0.321	0.336	0.149	0.154	0.162	0.141	0.148	0.142	0.178	0.156	0.092	0.088	0.102	0.099	0.093	0.091	0.101	0.091	0.304	0.311	0.3	0.298	0.125	0.121	0.122	0.128	0.145	0.144	0.148	0.144	0.149	0.135	0.132	0.142	0.092
6.75	0.154	0.154	0.15	0.158	0.385	0.398	0.393	0.412	0.156	0.139	0.144	0.144	0.368	0.365	0.348	0.365	0.146	0.152	0.159	0.137	0.125	0.131	0.169	0.148	0.091	0.088	0.1	0.098	0.092	0.092	0.1	0.088	0.328	0.334	0.324	0.319	0.126	0.12	0.122	0.128	0.145	0.144	0.148	0.144	0.15	0.137	0.133	0.144	0.091
7	0.146	0.146	0.142	0.151	0.411	0.424	0.419	0.43	0.146	0.127	0.138	0.123	0.392	0.393	0.374	0.397	0.143	0.15	0.156	0.134	0.124	0.125	0.161	0.142	0.089	0.086	0.099	0.097	0.091	0.089	0.098	0.087	0.351	0.359	0.347	0.341	0.124	0.121	0.121	0.128	0.145	0.144	0.148	0.144	0.151	0.136	0.135	0.145	0.091
7.25	0.139	0.139	0.136	0.143	0.427	0.433	0.429	0.439	0.136	0.12	0.133	0.122	0.421	0.419	0.404	0.426	0.138	0.145	0.15	0.129	0.12	0.124	0.152	0.139	0.088	0.085	0.098	0.096	0.089	0.088	0.098	0.086	0.378	0.386	0.372	0.364	0.124	0.12	0.121	0.127	0.144	0.143	0.148	0.144	0.152	0.138	0.136	0.145	0.09
7.5	0.133	0.133	0.128	0.136	0.449	0.458	0.449	0.459	0.128	0.114	0.124	0.11	0.435	0.444	0.425	0.452	0.133	0.14	0.145	0.119	0.119	0.117	0.124	0.135	0.089	0.084	0.097	0.095	0.089	0.087	0.096	0.105	0.4	0.413	0.399	0.388	0.123	0.12	0.12	0.127	0.144	0.143	0.148	0.143	0.151	0.136	0.136	0.146	0.089
7.75	0.129	0.127	0.123	0.13	0.47	0.476	0.469	0.478	0.108	0.11	0.111	0.108	0.461	0.471	0.45	0.482	0.13	0.136	0.126	0.114	0.113	0.114	0.122	0.132	0.088	0.085	0.097	0.095	0.09	0.087	0.096	0.085	0.418	0.44	0.427	0.415	0.121	0.118	0.119	0.126	0.142	0.142	0.146	0.141	0.151	0.136	0.135	0.145	0.089
8	0.123	0.122	0.117	0.125	0.489	0.496	0.487	0.494	0.108	0.105	0.104	0.106	0.487	0.497	0.477	0.511	0.12	0.125	0.12	0.111	0.11	0.113	0.118	0.125	0.087	0.084	0.097	0.094	0.088	0.086	0.095	0.085	0.444	0.476	0.455	0.437	0.12	0.116	0.117	0.125	0.141	0.14	0.145	0.14	0.15	0.128	0.135	0.142	0.089
8.25	0.12	0.118	0.114	0.12	0.505	0.514	0.504	0.512	0.104	0.102	0.103	0.103	0.518	0.525	0.503	0.541	0.115	0.119	0.114	0.108	0.107	0.108	0.114	0.121	0.087	0.084	0.097	0.094	0.089	0.086	0.095	0.085	0.47	0.504	0.479	0.459	0.117	0.114	0.116	0.124	0.14	0.139	0.143	0.138	0.149	0.125	0.131	0.134	0.088
8.5	0.109	0.114	0.11	0.117	0.516	0.53	0.521	0.527	0.104	0.101	0.1	0.102	0.553	0.556	0.525	0.567	0.11	0.115	0.11	0.104	0.105	0.106	0.11	0.118	0.086	0.084	0.096	0.094	0.089	0.086	0.095	0.085	0.496	0.526	0.501	0.483	0.111	0.113	0.114	0.122	0.138	0.137	0.142	0.137	0.147	0.121	0.118	0.129	0.088
8.75	0.112	0.111	0.107	0.114	0.533	0.546	0.541	0.543	0.101	0.1	0.1	0.101	0.592	0.593	0.555	0.601	0.106	0.113	0.106	0.101	0.102	0.102	0.108	0.114	0.088	0.084	0.096	0.093	0.09	0.085	0.094	0.085	0.526	0.549	0.527	0.503	0.108	0.112	0.113	0.121	0.137	0.136	0.14	0.135	0.128	0.12	0.118	0.123	0.088
9	0.102	0.109	0.105	0.112	0.55	0.565	0.565	0.562	0.101	0.099	0.098	0.101	0.64	0.629	0.589	0.638	0.102	0.106	0.105	0.099	0.1	0.1	0.106	0.112	0.09	0.084	0.096	0.093	0.089	0.086	0.094	0.084	0.557	0.573	0.557	0.527	0.107	0.11	0.111	0.119	0.135	0.134	0.139	0.133	0.126	0.119	0.116	0.119	0.088
9.25	0.1	0.107	0.1	0.11	0.569	0.587	0.581	0.585	0.098	0.097	0.098	0.099	0.686	0.669	0.633	0.68	0.1	0.103	0.101	0.097	0.099	0.099	0.105	0.11	0.087	0.083	0.096	0.093	0.091	0.086	0.094	0.085	0.587	0.597	0.58	0.548	0.106	0.109	0.11	0.118	0.133	0.132	0.137	0.132	0.124	0.115	0.114	0.12	0.088
9.5	0.098	0.102	0.098	0.105	0.592	0.619	0.604	0.609	0.098	0.094	0.098	0.099	0.732	0.713	0.68	0.729	0.097	0.1	0.098	0.094	0.096	0.097	0.101	0.107	0.087	0.083	0.097	0.095	0.092	0.085	0.094	0.085	0.621	0.625	0.606	0.571	0.105	0.107	0.104	0.116	0.131	0.131	0.134	0.129	0.121	0.112	0.112	0.113	0.087
9.75	0.099	0.101	0.097	0.104	0.622	0.65	0.636	0.64	0.095	0.095	0.095	0.098	0.766	0.763	0.732	0.781	0.094	0.097	0.096	0.093	0.096	0.096	0.1	0.104	0.088	0.083	0.097	0.093	0.086	0.085	0.093	0.084	0.661	0.657	0.637	0.599	0.106	0.105	0.103	0.115	0.13	0.129	0.133	0.128	0.12	0.11	0.11	0.112	0.087
10	0.097	0.101	0.098	0.105	0.655	0.691	0.669	0.677	0.094	0.093	0.094	0.097	0.803	0.814	0.786	0.83	0.092	0.096	0.093	0.091	0.094	0.095	0.097	0.103	0.086	0.083	0.097	0.094	0.086	0.085	0.093	0.084	0.704	0.697	0.672	0.635	0.101	0.102	0.101	0.113	0.128	0.127	0.13	0.125	0.115	0.109	0.108	0.11	0.087
10.25	0.094	0.101	0.097	0.104	0.693	0.74	0.714	0.717	0.095	0.092	0.095	0.095	0.833	0.855	0.838	0.875	0.091	0.094	0.091	0.09	0.093	0.094	0.097	0.101	0.086	0.083	0.097	0.094	0.086	0.085	0.093	0.084	0.758	0.743	0.72	0.676	0.1	0.1	0.098	0.111	0.126	0.125	0.128	0.123	0.111	0.107	0.106	0.109	0.087
10.5	0.093	0.101	0.097	0.104	0.736	0.792	0.764	0.763	0.095	0.092	0.095	0.094	0.865	0.898	0.88	0.917	0.09	0.091	0.09	0.089	0.091	0.091	0.096	0.1	0.086	0.083	0.097	0.094	0.086	0.085	0.093	0.084	0.814	0.795	0.777	0.728	0.098	0.097	0.096	0.109	0.124	0.123	0.126	0.121	0.111	0.105	0.105	0.108	0.087
10.75	0.093	0.101	0.097	0.103	0.783	0.839	0.813	0.812	0.094	0.092	0.092	0.094	0.897	0.941	0.923	0.958	0.089	0.09	0.089	0.089	0.091	0.09	0.092	0.1	0.087	0.083	0.087	0.095	0.086	0.085	0.092	0.084	0.866	0.85	0.838	0.784	0.097	0.097	0.095	0.108	0.122	0.121	0.124	0.119	0.106	0.104	0.103	0.11	0.087
11	0.092	0.1	0.097	0.104	0.826	0.883	0.863	0.862	0.093	0.092	0.092	0.094	0.931	0.984	0.963	1.001	0.088	0.089	0.088	0.088	0.09	0.09	0.091	0.095	0.086	0.083	0.087	0.093	0.086	0.085	0.092	0.084	0.921	0.907	0.895	0.842	0.096	0.095	0.094	0.106	0.12	0.119	0.121	0.117	0.104	0.102	0.101	0.104	0.087
11.25	0.093	0.1	0.097	0.104	0.864	0.922	0.899	0.911	0.093	0.092	0.091	0.095	0.959	1.02	1.002	1.039	0.089	0.089	0.088	0.088	0.09	0.09	0.09	0.092	0.087	0.083	0.087	0.092	0.086	0.085	0.092	0.084	0.971	0.959	0.948	0.898	0.095	0.093	0.092	0.105	0.118	0.117	0.118	0.115	0.101	0.1	0.099	0.105	0.087
11.5	0.092	0.098	0.094	0.101	0.896	0.969	0.934	0.953	0.093	0.091	0.091	0.094	0.978	1.051	1.034	1.069	0.088	0.089	0.088	0.088	0.09	0.089	0.089	0.092	0.085	0.083	0.087	0.092	0.086	0.085	0.091	0.085	1.014	1.01	0.997	0.948	0.094	0.093	0.092	0.102	0.115	0.114	0.111	0.113	0.1	0.099	0.098	0.101	0.087
11.75	0.092	0.095	0.097	0.096	0.934	1.003	0.969	0.995	0.092	0.091	0.091	0.094	0.997	1.067	1.056	1.09	0.088	0.088	0.088	0.088	0.09	0.089	0.089	0.092	0.086	0.084	0.087	0.092	0.086	0.085	0.092	0.084	1.058	1.057	1.045	1	0.093	0.091	0.091	0.093	0.113	0.099	0.096	0.112	0.098	0.097	0.098	0.099	0.087
12	0.092	0.095	0.097	0.099	0.965	1.033	1.01	1.035	0.092	0.091	0.091	0.093	1.012	1.078	1.074	1.104	0.088	0.088	0.088	0.087	0.089	0.089	0.089	0.092	0.086	0.083	0.086	0.092	0.086	0.085	0.091	0.084	1.099	1.103	1.088	1.047	0.092	0.091	0.091	0.091	0.112	0.097	0.095	0.11	0.096	0.096	0.095	0.098	0.087
12.25	0.092	0.095	0.097	0.096	0.993	1.058	1.041	1.068	0.091	0.09	0.091	0.093	1.011	1.077	1.076	1.101	0.088	0.088	0.088	0.088	0.09	0.089	0.088	0.091	0.086	0.083	0.085	0.092	0.086	0.085	0.091	0.084	1.139	1.144	1.129	1.093	0.092	0.09	0.09	0.09	0.1	0.096	0.094	0.109	0.095	0.094	0.094	0.097	0.087
12.5	0.093	0.094	0.096	0.095	1.008	1.07	1.059	1.088	0.091	0.09	0.09	0.093	1.008	1.068	1.075	1.095	0.088	0.088	0.087	0.087	0.089	0.089	0.088	0.091	0.09	0.083	0.083	0.091	0.086	0.085	0.091	0.084	1.175	1.179	1.166	1.132	0.091	0.091	0.089	0.089	0.095	0.096	0.094	0.108	0.094	0.093	0.092	0.095	0.087
12.75	0.093	0.096	0.092	0.095	1.015	1.076	1.063	1.098	0.092	0.09	0.09	0.093	0.988	1.047	1.063	1.08	0.088	0.088	0.088	0.088	0.089	0.089	0.088	0.09	0.086	0.083	0.084	0.092	0.086	0.085	0.091	0.084	1.203	1.203	1.193	1.164	0.09	0.089	0.089	0.088	0.094	0.095	0.093	0.107	0.093	0.092	0.091	0.094	0.087
13	0.093	0.095	0.092	0.095	1.012	1.068	1.06	1.093	0.092	0.09	0.09	0.093	0.971	1.023	1.051	1.063	0.088	0.088	0.088	0.088	0.089	0.089	0.088	0.091	0.086	0.083	0.083	0.09	0.085	0.085	0.091	0.084	1.221	1.215	1.206	1.179	0.09	0.088	0.088	0.089	0.093	0.094	0.092	0.106	0.092	0.09	0.09	0.093	0.087
13.25	0.093	0.095	0.093	0.094	1	1.059	1.05	1.08	0.092	0.091	0.09	0.092	0.96	1.003	1.037	1.046	0.088	0.088	0.088	0.088	0.088	0.088	0.088	0.09	0.086	0.083	0.084	0.09	0.085	0.085	0.091	0.084	1.23	1.219	1.211	1.185	0.09	0.09	0.088	0.087	0.093	0.093	0.092	0.106	0.09	0.089	0.089	0.094	0.087
13.5	0.093	0.093	0.093	0.094	0.987	1.045	1.038	1.069	0.092	0.091	0.09	0.093	0.946	0.985	1.025	1.033	0.088	0.088	0.087	0.088	0.089	0.088	0.087	0.09	0.086	0.083	0.083	0.089	0.085	0.085	0.091	0.083	1.228	1.215	1.206	1.183	0.09	0.087	0.088	0.087	0.092	0.093	0.091	0.105	0.09	0.088	0.088	0.091	0.087
13.75	0.093	0.093	0.092	0.094	0.969	1.029	1.024	1.052	0.092	0.091	0.09	0.093	0.934	0.965	1.011	1.019	0.088	0.088	0.088	0.088	0.088	0.088	0.088	0.09	0.086	0.083	0.083	0.089	0.085	0.085	0.091	0.084	1.221	1.208	1.196	1.177	0.089	0.087	0.088	0.087	0.092	0.093	0.091	0.104	0.09	0.088	0.087	0.092	0.087
14	0.093	0.094	0.092	0.094	0.95	1.011	1.009	1.038	0.092	0.091	0.091	0.092	0.921	0.941	0.998	1.008	0.088	0.088	0.087	0.087	0.088	0.088	0.087	0.09	0.086	0.083	0.083	0.089	0.086	0.085	0.09	0.084	1.208	1.201	1.185	1.166	0.089	0.088	0.086	0.087	0.092	0.092	0.091	0.104	0.088	0.087	0.087	0.09	0.087
14.25	0.092	0.094	0.092	0.094	0.932	0.994	0.997	1.017	0.092	0.091	0.09	0.093	0.907	0.923	0.987	0.996	0.088	0.088	0.087	0.087	0.089	0.088	0.087	0.09	0.086	0.083	0.083	0.088	0.085	0.085	0.091	0.084	1.191	1.188	1.172	1.155	0.088	0.086	0.087	0.086	0.092	0.092	0.091	0.103	0.088	0.087	0.086	0.09	0.087
14.5	0.093	0.094	0.093	0.094	0.912	0.975	0.982	0.997	0.092	0.091	0.091	0.093	0.892	0.906	0.979	0.988	0.088	0.088	0.087	0.088	0.088	0.088	0.087	0.09	0.088	0.083	0.083	0.088	0.085	0.085	0.091	0.083	1.177	1.179	1.159	1.144	0.088	0.086	0.086	0.086	0.092	0.092	0.091	0.103	0.087	0.086	0.086	0.09	0.087
14.75	0.093	0.095	0.093	0.094	0.896	0.956	0.968	0.978	0.093	0.091	0.091	0.093	0.878	0.888	0.967	0.975	0.088	0.087	0.087	0.088	0.088	0.088	0.087	0.09	0.086	0.083	0.083	0.087	0.085	0.085	0.091	0.083	1.162	1.169	1.146	1.132	0.088	0.086	0.086	0.086	0.092	0.092	0.091	0.102	0.087	0.086	0.086	0.089	0.087
15	0.093	0.094	0.093	0.094	0.882	0.938	0.959	0.961	0.093	0.091	0.091	0.093	0.866	0.876	0.958	0.967	0.088	0.087	0.087	0.087	0.088	0.088	0.087	0.09	0.087	0.083	0.083	0.086	0.085	0.085	0.09	0.083	1.149	1.16	1.134	1.121	0.09	0.086	0.086	0.086	0.092	0.092	0.091	0.103	0.087	0.086	0.086	0.089	0.087
15.25	0.093	0.094	0.094	0.094	0.866	0.919	0.945	0.943	0.093	0.091	0.091	0.093	0.845	0.863	0.947	0.955	0.088	0.087	0.087	0.087	0.089	0.088	0.087	0.09	0.086	0.083	0.083	0.086	0.085	0.085	0.089	0.083	1.136	1.149	1.12	1.109	0.089	0.086	0.086	0.085	0.092	0.092	0.091	0.102	0.087	0.086	0.086	0.089	0.087
15.5	0.093	0.095	0.094	0.094	0.853	0.902	0.934	0.931	0.094	0.092	0.091	0.094	0.83	0.855	0.943	0.95	0.088	0.087	0.087	0.087	0.088	0.089	0.087	0.09	0.087	0.084	0.083	0.085	0.085	0.085	0.089	0.083	1.125	1.14	1.11	1.098	0.088	0.086	0.085	0.085	0.092	0.092	0.091	0.102	0.087	0.086	0.086	0.089	0.087
15.75	0.093	0.094	0.094	0.094	0.844	0.887	0.925	0.92	0.094	0.092	0.092	0.094	0.817	0.842	0.935	0.939	0.088	0.088	0.087	0.088	0.088	0.089	0.087	0.09	0.086	0.084	0.083	0.085	0.085	0.085	0.089	0.083	1.112	1.131	1.099	1.089	0.088	0.085	0.086	0.085	0.092	0.093	0.091	0.103	0.087	0.086	0.086	0.089	0.087
16	0.093	0.095	0.095	0.095	0.835	0.875	0.917	0.908	0.095	0.092	0.093	0.094	0.809	0.837	0.933	0.936	0.087	0.087	0.087	0.088	0.088	0.089	0.088	0.09	0.087	0.084	0.083	0.085	0.085	0.085	0.086	0.083	1.103	1.125	1.09	1.077	0.088	0.085	0.085	0.085	0.093	0.093	0.092	0.103	0.087	0.086	0.086	0.089	0.087
16.25	0.093	0.095	0.096	0.095	0.827	0.868	0.909	0.901	0.095	0.092	0.093	0.096	0.801	0.828	0.922	0.927	0.087	0.087	0.087	0.088	0.089	0.089	0.088	0.09	0.086	0.084	0.083	0.084	0.085	0.085	0.086	0.083	1.099	1.121	1.083	1.068	0.089	0.085	0.086	0.085	0.093	0.093	0.092	0.104	0.088	0.086	0.086	0.089	0.087
16.5	0.093	0.095	0.097	0.096	0.819	0.861	0.901	0.893	0.096	0.093	0.094	0.096	0.796	0.824	0.921	0.924	0.087	0.087	0.087	0.092	0.089	0.089	0.088	0.09	0.086	0.084	0.083	0.084	0.085	0.085	0.086	0.083	1.091	1.113	1.076	1.061	0.088	0.085	0.086	0.085	0.093	0.093	0.092	0.104	0.087	0.086	0.086	0.089	0.087
16.75	0.093	0.095	0.098	0.096	0.81	0.851	0.894	0.885	0.097	0.093	0.095	0.096	0.787	0.822	0.916	0.918	0.087	0.087	0.087	0.101	0.089	0.089	0.088	0.09	0.086	0.082	0.083	0.084	0.085	0.085	0.086	0.083	1.084	1.106	1.067	1.052	0.089	0.086	0.086	0.086	0.093	0.093	0.092	0.104	0.087	0.086	0.086	0.089	0.087
17	0.093	0.096	0.099	0.096	0.802	0.842	0.886	0.877	0.097	0.094	0.096	0.096	0.78	0.822	0.919	0.92	0.087	0.087	0.087	0.092	0.09	0.089	0.088	0.091	0.086	0.082	0.083	0.084	0.085	0.085	0.086	0.083	1.072	1.097	1.058	1.045	0.088	0.086	0.086	0.086	0.094	0.093	0.093	0.104	0.088	0.086	0.087	0.089	0.087
17.25	0.093	0.096	0.101	0.097	0.8	0.84	0.883	0.875	0.098	0.094	0.097	0.097	0.774	0.819	0.912	0.914	0.087	0.087	0.087	0.089	0.089	0.09	0.088	0.091	0.086	0.082	0.083	0.084	0.085	0.085	0.086	0.083	1.067	1.091	1.052	1.039	0.088	0.085	0.086	0.086	0.094	0.093	0.093	0.104	0.088	0.087	0.087	0.089	0.087
17.5	0.094	0.096	0.102	0.097	0.793	0.831	0.876	0.869	0.099	0.094	0.098	0.098	0.768	0.815	0.906	0.906	0.087	0.087	0.087	0.088	0.089	0.09	0.088	0.091	0.086	0.082	0.083	0.084	0.085	0.085	0.086	0.083	1.061	1.085	1.043	1.03	0.088	0.085	0.086	0.086	0.094	0.093	0.093	0.104	0.088	0.087	0.086	0.089	0.087
17.75	0.094	0.097	0.105	0.098	0.788	0.826	0.872	0.866	0.1	0.095	0.1	0.098	0.762	0.812	0.902	0.903	0.087	0.087	0.087	0.088	0.089	0.09	0.088	0.091	0.087	0.082	0.083	0.084	0.085	0.085	0.086	0.083	1.055	1.079	1.04	1.027	0.088	0.085	0.086	0.086	0.095	0.094	0.093	0.105	0.087	0.086	0.086	0.089	0.087
18	0.094	0.098	0.107	0.098	0.784	0.822	0.869	0.863	0.102	0.095	0.102	0.1	0.758	0.808	0.898	0.896	0.087	0.087	0.087	0.088	0.089	0.091	0.088	0.092	0.087	0.082	0.083	0.084	0.085	0.085	0.086	0.083	1.05	1.076	1.035	1.026	0.088	0.085	0.086	0.086	0.094	0.093	0.093	0.105	0.088	0.087	0.087	0.089	0.087
18.25	0.094	0.098	0.11	0.099	0.78	0.816	0.864	0.857	0.103	0.096	0.105	0.101	0.754	0.802	0.892	0.888	0.088	0.087	0.087	0.088	0.089	0.091	0.089	0.091	0.087	0.082	0.083	0.084	0.085	0.085	0.086	0.083	1.044	1.073	1.028	1.023	0.088	0.085	0.086	0.086	0.094	0.093	0.093	0.105	0.087	0.087	0.087	0.089	0.087
18.5	0.094	0.098	0.114	0.1	0.78	0.813	0.862	0.855	0.105	0.097	0.107	0.102	0.75	0.798	0.887	0.884	0.088	0.087	0.087	0.088	0.089	0.091	0.089	0.092	0.087	0.082	0.083	0.084	0.085	0.085	0.086	0.083	1.041	1.073	1.025	1.021	0.088	0.085	0.086	0.086	0.094	0.094	0.093	0.105	0.087	0.087	0.087	0.09	0.087
18.75	0.094	0.099	0.115	0.101	0.779	0.81	0.859	0.852	0.108	0.098	0.111	0.104	0.747	0.795	0.884	0.88	0.088	0.087	0.087	0.088	0.089	0.092	0.089	0.092	0.087	0.082	0.083	0.084	0.085	0.085	0.086	0.083	1.036	1.073	1.02	1.018	0.088	0.085	0.086	0.086	0.095	0.094	0.093	0.106	0.088	0.086	0.087	0.09	0.087
19	0.095	0.1	0.118	0.102	0.776	0.805	0.855	0.85	0.111	0.1	0.116	0.106	0.744	0.79	0.879	0.873	0.088	0.087	0.087	0.088	0.09	0.092	0.089	0.092	0.087	0.082	0.083	0.084	0.085	0.085	0.086	0.083	1.033	1.069	1.013	1.011	0.088	0.085	0.086	0.086	0.094	0.093	0.093	0.106	0.088	0.086	0.087	0.09	0.087
19.25	0.095	0.102	0.123	0.104	0.771	0.801	0.854	0.846	0.114	0.101	0.121	0.108	0.739	0.786	0.874	0.87	0.089	0.087	0.087	0.088	0.09	0.093	0.089	0.093	0.086	0.082	0.083	0.084	0.085	0.085	0.086	0.083	1.029	1.066	1.007	1.005	0.088	0.085	0.086	0.086	0.094	0.093	0.093	0.106	0.089	0.087	0.087	0.09	0.087
19.5	0.095	0.103	0.129	0.106	0.77	0.797	0.852	0.846	0.12	0.103	0.128	0.112	0.735	0.778	0.867	0.862	0.089	0.087	0.087	0.088	0.09	0.094	0.089	0.093	0.085	0.082	0.083	0.084	0.085	0.085	0.086	0.083	1.026	1.065	1.005	0.998	0.088	0.085	0.086	0.086	0.094	0.094	0.093	0.107	0.088	0.087	0.087	0.09	0.087
19.75	0.095	0.104	0.136	0.108	0.768	0.794	0.848	0.842	0.128	0.106	0.137	0.115	0.732	0.774	0.861	0.857	0.089	0.087	0.088	0.088	0.09	0.095	0.09	0.094	0.085	0.082	0.083	0.084	0.085	0.085	0.086	0.084	1.022	1.063	0.995	0.983	0.088	0.085	0.086	0.086	0.094	0.094	0.093	0.108	0.088	0.087	0.087	0.09	0.087
20	0.096	0.106	0.145	0.112	0.766	0.79	0.846	0.841	0.136	0.109	0.145	0.119	0.729	0.769	0.858	0.852	0.089	0.087	0.088	0.088	0.09	0.096	0.09	0.094	0.085	0.082	0.083	0.084	0.085	0.085	0.086	0.083	1.021	1.063	0.991	0.973	0.088	0.085	0.086	0.086	0.094	0.094	0.093	0.108	0.089	0.087	0.087	0.09	0.087
20.25	0.096	0.107	0.157	0.117	0.765	0.789	0.843	0.839	0.145	0.113	0.154	0.123	0.726	0.765	0.853	0.847	0.089	0.088	0.088	0.088	0.09	0.097	0.09	0.095	0.085	0.082	0.083	0.084	0.085	0.085	0.086	0.083	1.022	1.06	0.986	0.96	0.088	0.085	0.086	0.086	0.094	0.094	0.093	0.109	0.088	0.087	0.087	0.09	0.087
20.5	0.096	0.109	0.169	0.122	0.76	0.786	0.838	0.835	0.157	0.118	0.169	0.13	0.723	0.762	0.847	0.84	0.089	0.088	0.088	0.088	0.091	0.098	0.091	0.096	0.085	0.082	0.083	0.084	0.085	0.085	0.086	0.083	1.022	1.054	0.979	0.94	0.088	0.085	0.086	0.086	0.094	0.094	0.093	0.11	0.088	0.087	0.087	0.09	0.087
20.75	0.097	0.112	0.183	0.127	0.758	0.785	0.836	0.834	0.172	0.124	0.189	0.136	0.723	0.76	0.844	0.836	0.089	0.088	0.088	0.088	0.091	0.1	0.091	0.096	0.085	0.082	0.083	0.084	0.085	0.085	0.086	0.083	1.024	1.051	0.975	0.927	0.088	0.085	0.086	0.086	0.094	0.094	0.093	0.11	0.088	0.087	0.087	0.09	0.087
21	0.097	0.114	0.198	0.134	0.759	0.782	0.833	0.833	0.188	0.131	0.209	0.148	0.724	0.759	0.841	0.832	0.09	0.088	0.088	0.089	0.091	0.102	0.092	0.097	0.085	0.082	0.082	0.084	0.085	0.085	0.085	0.083	1.028	1.048	0.969	0.913	0.088	0.085	0.086	0.086	0.094	0.094	0.093	0.11	0.088	0.087	0.087	0.091	0.087
21.25	0.097	0.118	0.217	0.144	0.759	0.78	0.83	0.834	0.208	0.141	0.233	0.162	0.727	0.759	0.834	0.829	0.091	0.088	0.088	0.089	0.091	0.104	0.092	0.098	0.085	0.082	0.083	0.084	0.085	0.085	0.085	0.083	1.033	1.047	0.962	0.894	0.088	0.085	0.087	0.087	0.094	0.094	0.093	0.111	0.087	0.087	0.087	0.091	0.087
21.5	0.098	0.122	0.24	0.159	0.759	0.781	0.829	0.833	0.227	0.15	0.261	0.178	0.733	0.759	0.83	0.823	0.091	0.088	0.088	0.089	0.092	0.107	0.093	0.099	0.085	0.082	0.083	0.084	0.085	0.085	0.085	0.084	1.037	1.044	0.956	0.89	0.089	0.085	0.087	0.086	0.094	0.094	0.093	0.11	0.087	0.087	0.087	0.091	0.088
21.75	0.099	0.126	0.258	0.172	0.758	0.779	0.827	0.831	0.24	0.166	0.295	0.196	0.735	0.754	0.821	0.815	0.091	0.088	0.089	0.089	0.092	0.11	0.094	0.101	0.085	0.082	0.082	0.084	0.085	0.085	0.085	0.083	1.042	1.04	0.951	0.882	0.089	0.085	0.087	0.086	0.094	0.094	0.093	0.11	0.087	0.088	0.088	0.091	0.087
22	0.1	0.132	0.29	0.187	0.754	0.776	0.821	0.827	0.266	0.182	0.332	0.218	0.737	0.75	0.811	0.802	0.092	0.088	0.089	0.089	0.093	0.114	0.095	0.102	0.085	0.082	0.082	0.084	0.086	0.085	0.085	0.083	1.048	1.037	0.942	0.868	0.088	0.085	0.087	0.086	0.094	0.095	0.093	0.112	0.087	0.088	0.088	0.092	0.087
22.25	0.101	0.138	0.318	0.209	0.756	0.772	0.819	0.825	0.292	0.196	0.372	0.245	0.738	0.756	0.809	0.8	0.092	0.088	0.089	0.09	0.094	0.119	0.096	0.104	0.085	0.082	0.082	0.084	0.086	0.085	0.085	0.083	1.06	1.033	0.93	0.859	0.088	0.085	0.087	0.086	0.095	0.095	0.093	0.113	0.087	0.088	0.088	0.093	0.088
22.5	0.102	0.144	0.352	0.233	0.757	0.771	0.819	0.824	0.326	0.213	0.414	0.281	0.739	0.758	0.806	0.793	0.093	0.088	0.089	0.09	0.094	0.124	0.097	0.106	0.085	0.082	0.082	0.084	0.085	0.085	0.086	0.083	1.071	1.029	0.923	0.851	0.089	0.085	0.087	0.086	0.095	0.095	0.093	0.113	0.087	0.088	0.089	0.093	0.088
22.75	0.104	0.154	0.387	0.251	0.758	0.772	0.816	0.821	0.364	0.239	0.466	0.324	0.739	0.756	0.803	0.787	0.093	0.088	0.09	0.09	0.095	0.128	0.099	0.109	0.085	0.082	0.082	0.084	0.086	0.085	0.086	0.083	1.076	1.022	0.909	0.851	0.089	0.085	0.088	0.087	0.096	0.095	0.094	0.113	0.087	0.088	0.089	0.094	0.088
23	0.11	0.163	0.425	0.275	0.76	0.769	0.814	0.819	0.413	0.261	0.522	0.377	0.74	0.751	0.795	0.78	0.093	0.088	0.09	0.09	0.096	0.134	0.101	0.112	0.085	0.082	0.082	0.084	0.085	0.085	0.086	0.083	1.089	1.016	0.896	0.845	0.09	0.086	0.088	0.087	0.096	0.095	0.094	0.114	0.088	0.089	0.09	0.095	0.088
23.25	0.116	0.174	0.478	0.303	0.763	0.771	0.812	0.817	0.471	0.285	0.586	0.436	0.74	0.748	0.789	0.774	0.094	0.088	0.091	0.091	0.096	0.142	0.103	0.115	0.085	0.082	0.082	0.084	0.086	0.085	0.085	0.083	1.091	1.011	0.892	0.845	0.09	0.086	0.088	0.087	0.096	0.095	0.094	0.114	0.088	0.089	0.091	0.096	0.088
23.5	0.121	0.186	0.523	0.329	0.759	0.764	0.808	0.812	0.53	0.309	0.648	0.499	0.74	0.753	0.791	0.771	0.094	0.089	0.091	0.091	0.098	0.15	0.106	0.119	0.086	0.082	0.082	0.085	0.086	0.085	0.086	0.083	1.096	1.003	0.879	0.83	0.091	0.086	0.089	0.088	0.097	0.095	0.094	0.115	0.088	0.09	0.092	0.097	0.088
23.75	0.126	0.2	0.572	0.363	0.762	0.765	0.811	0.814	0.596	0.338	0.712	0.638	0.74	0.75	0.788	0.765	0.095	0.089	0.092	0.092	0.1	0.161	0.109	0.123	0.086	0.082	0.082	0.085	0.086	0.085	0.086	0.083	1.105	0.999	0.869	0.813	0.091	0.086	0.09	0.088	0.097	0.095	0.095	0.116	0.088	0.09	0.093	0.098	0.088
24	0.132	0.22	0.634	0.401	0.76	0.767	0.81	0.811	0.667	0.37	0.778	0.636	0.741	0.75	0.786	0.761	0.096	0.089	0.092	0.092	0.101	0.173	0.113	0.127	0.085	0.082	0.082	0.084	0.086	0.085	0.086	0.083	1.111	0.991	0.864	0.807	0.092	0.086	0.09	0.088	0.098	0.095	0.095	0.116	0.088	0.091	0.094	0.1	0.088
24.25	0.14	0.238	0.703	0.445	0.763	0.767	0.806	0.808	0.735	0.409	0.838	0.706	0.74	0.742	0.78	0.754	0.097	0.089	0.093	0.093	0.103	0.186	0.117	0.133	0.086	0.082	0.082	0.084	0.085	0.085	0.086	0.083	1.118	0.985	0.855	0.798	0.093	0.086	0.091	0.089	0.099	0.096	0.095	0.117	0.088	0.092	0.096	0.102	0.088
24.5	0.149	0.26	0.774	0.487	0.771	0.77	0.807	0.808	0.802	0.461	0.895	0.77	0.737	0.737	0.775	0.748	0.094	0.089	0.094	0.093	0.106	0.201	0.122	0.139	0.086	0.082	0.082	0.085	0.085	0.085	0.086	0.084	1.118	0.974	0.846	0.797	0.094	0.087	0.092	0.089	0.099	0.096	0.095	0.117	0.088	0.093	0.098	0.104	0.088
24.75	0.159	0.283	0.845	0.539	0.769	0.769	0.804	0.803	0.873	0.513	0.93	0.823	0.735	0.737	0.777	0.749	0.092	0.089	0.095	0.094	0.109	0.218	0.127	0.146	0.086	0.082	0.082	0.085	0.085	0.085	0.086	0.083	1.12	0.969	0.84	0.794	0.095	0.088	0.093	0.09	0.1	0.096	0.096	0.118	0.089	0.094	0.1	0.107	0.088
25	0.172	0.309	0.9	0.595	0.768	0.767	0.8	0.799	0.929	0.568	0.946	0.867	0.732	0.729	0.772	0.746	0.094	0.09	0.095	0.095	0.111	0.236	0.135	0.155	0.086	0.082	0.082	0.085	0.085	0.085	0.086	0.084	1.118	0.96	0.833	0.786	0.096	0.087	0.094	0.091	0.101	0.097	0.096	0.119	0.089	0.096	0.102	0.11	0.088
25.25	0.187	0.333	0.929	0.655	0.767	0.767	0.799	0.796	0.965	0.622	0.96	0.904	0.729	0.722	0.766	0.739	0.095	0.09	0.097	0.096	0.115	0.255	0.143	0.164	0.086	0.082	0.082	0.085	0.085	0.085	0.086	0.083	1.122	0.951	0.823	0.772	0.097	0.088	0.096	0.092	0.103	0.097	0.097	0.101	0.089	0.097	0.105	0.114	0.088
25.5	0.205	0.362	0.941	0.718	0.769	0.766	0.797	0.796	0.998	0.68	0.969	0.925	0.727	0.72	0.763	0.738	0.097	0.091	0.098	0.097	0.12	0.276	0.154	0.174	0.086	0.082	0.082	0.086	0.085	0.085	0.086	0.084	1.119	0.943	0.815	0.76	0.1	0.089	0.098	0.093	0.104	0.098	0.097	0.102	0.09	0.099	0.109	0.118	0.088
[truncated: 5 more columns]
