# Supplementary material for: Metabolic reprogramming and altered cell envelope characteristics in a pentose phosphate pathway mutant increases MRSA resistance to β-lactam antibiotics
Source: PLoS Pathog. 2023 Jul 24;19(7):e1011536. doi: 10.1371/journal.ppat.1011536 (PMC10399904; doi:10.1371/journal.ppat.1011536)
Supplement: S1 Data — (ZIP) [file ppat.1011536.s015.zip › 00_EXCEL_Data/Fig 8A/Fig 8A.xlsx]

## Sheet: Sheet1
JE2		pgl		pglcomp		pgl::Kmr		putA		vraG		vraF		graR		pgl/vraG		pgl/vraF		pgl/graR		pgl/putA		pgl/putA/vraG		pglR1
74.9879	73.0925	54.9338	53.3933	72.9693	72.9501	61.7691	61.1967	70.9536	69.9001	71.0828	71.2286	71.9102	71.7339	71.0947	69.5916	69.4488	69.2537	68.2533	68.9018	66.9903	67.1697	55.2687	55.2011	66.6822	66.7923	69.0778	68.4356
