# Supplementary material for: Metabolic reprogramming and altered cell envelope characteristics in a pentose phosphate pathway mutant increases MRSA resistance to β-lactam antibiotics
Source: PLoS Pathog. 2023 Jul 24;19(7):e1011536. doi: 10.1371/journal.ppat.1011536 (PMC10399904; doi:10.1371/journal.ppat.1011536)
Supplement: S1 Data — (ZIP) [file ppat.1011536.s015.zip › 00_EXCEL_Data/Fig 4C/Fig 4C.xlsx]

## Sheet: Sheet1
JE2	pgl	pglcomp
10.6089	20.8195	11.3565
9.23938	22.7923	9.44872
8.30483	23.0252	8.09319
