# Supplementary material for: Metabolic reprogramming and altered cell envelope characteristics in a pentose phosphate pathway mutant increases MRSA resistance to β-lactam antibiotics
Source: PLoS Pathog. 2023 Jul 24;19(7):e1011536. doi: 10.1371/journal.ppat.1011536 (PMC10399904; doi:10.1371/journal.ppat.1011536)
Supplement: S1 Data — (ZIP) [file ppat.1011536.s015.zip › 00_EXCEL_Data/Fig 4B/Fig 4B.xlsx]

## Sheet: Sheet1
	M+0			M+1			M+2
JE2	61.6017	61.7371	63.9162	3.34815	3.78129	3.91475	35.5202	34.9367	32.5114
pgl	62.5311	62.486	63.6931	1.74554	1.60308	1.53828	36.3413	36.5379	35.4192
pglcomp	59.876	63.0699	64.4294	3.30441	3.57624	3.94618	37.5264	33.7908	31.9372
