# Supplementary material for: Metabolic reprogramming and altered cell envelope characteristics in a pentose phosphate pathway mutant increases MRSA resistance to β-lactam antibiotics
Source: PLoS Pathog. 2023 Jul 24;19(7):e1011536. doi: 10.1371/journal.ppat.1011536 (PMC10399904; doi:10.1371/journal.ppat.1011536)
Supplement: S1 Data — (ZIP) [file ppat.1011536.s015.zip › 00_EXCEL_Data/Fig 7D/Fig 7D.xlsx]

## Sheet: Sheet1
JE2	pgl::Km	pglR1	vraG	pgl/vraG
1.199	0.957	0.936	1.145	1.089
1.156	0.81	0.864	1.179	1.045
1.14	0.906	0.985	1.104	0.962
1.101	0.895	0.851	1.22	0.874
1.22	0.949	0.872	1.187	0.984
1.097	0.942	0.896	1.193	1.072
1.154	0.771	0.927	1.212	1.073
1.092	0.834	1.005	1.213	1
1.054	0.822	0.96	1.094	0.879
1.144	0.969	0.899	1.026	0.993
1.235	0.941	0.883	1.048	1.033
1.146	0.898	1.032	1.038	0.735
1.101	0.866	0.883	1.184	0.86
1.145	0.779	0.946	1.207	0.946
1.113	0.801	0.952	1.233	0.873
1.052	0.903	0.919	1.312	1.022
1.161	0.85	0.855	1.155	0.925
1.204	0.945	0.967	1.282	0.91
1.116	0.909	0.883	1.248	0.923
0.974	1.01	0.897	1.317	0.885
1.124	0.716	1.042	1.254	0.895
1.192	0.749	0.951	1.098	1.022
1.113	0.836	1.046	1.384	1.029
1.124	0.87	0.934	1.167	0.897
1.104	0.845	0.874	1.115	0.861
1.098	1.025	0.955	1.129	0.971
1.058	0.867	0.91	1.063	1.029
1.034	0.902	0.809	1.248	0.97
1.057	0.917	1.099	1.125	0.974
1.226	0.844	0.996	1.168	0.921
1.103	1.003	0.92	1.119	0.963
1.032	0.882	1.01	1.074	1.014
1.175	0.94	0.874	1.17	0.852
1.198	0.996	0.848	1.088	0.902
1.199	0.953	0.996	1.255	0.985
1.084	0.826	0.845	1.179	1.006
1.052	0.854	0.797	1.198	0.994
1.105	0.868	0.94	1.163	1.103
1.189	0.838	0.911	1.103	0.886
1.067	0.872	0.881	1.112	0.941
1.098	0.911	0.934	1.212	0.92
1.243	0.873	1.01	1.283	0.918
1.125	0.767	0.943	1.251	0.937
1.132	0.914	0.934	1.179	0.932
1.225	0.896	0.938	1.055	0.979
1.162	0.847	1.01	1.128	0.94
1.204	0.858	0.94	1.231	0.951
1.135	0.923	0.948	1.065	0.913
1.236	0.883	0.934	1.105	0.934
1.222	0.901	0.989	1.068	0.985
1.275	0.931	1.169	1.067	1.042
1.166	0.948	1.001	1.19	0.984
1.062	0.88	1.047	1.273	0.981
1.033	0.955	0.98	1.152	1.012
1.103	0.907	0.976	1.115	0.986
1.121	0.958	1.017	1.08	0.873
1.103	0.949	1.105	1.184	0.991
1.08	0.876	0.982	1.16	0.977
1.083	0.922	1.007	1.297	0.918
1.048	0.898	1.03	1.273	0.941
1.048	0.911	0.859	1.175	0.984
1.058	0.909	0.975	1.122	1.051
1.245	0.904	0.957	1.246	1.037
1.059	1.02	0.937	1.095	0.921
1.094	0.894	0.963	1.111	1.047
1.064	1.014	1.073	1.218	0.967
1.035	0.94	0.936	1.046	1.083
1.068	0.875	0.952	1.32	0.973
1.053	0.925	1.014	1.167	0.936
1.064	0.828	0.851	1.314	0.926
1.135	0.864	0.996	1.29	1.02
1.03	0.897	0.843	1.249	1.012
1.184	0.797	0.999	1.175	1.005
1.26	0.936	0.945	1.144	1.011
1.168	0.978	0.908	1.215	0.801
1.099	0.827	0.935	1.226	0.978
1.142	0.843	0.935	1.086	0.922
1.099	0.873	0.882	1.177	0.937
1.065	0.922	0.921	1.29	0.963
1.184	1.027	0.86	1.316	1.011
1.232	0.883	0.838	1.277	0.82
1.215	0.875	0.947	1.264	0.826
1.128	0.99	0.986	1.138	0.85
1.072	0.917	0.858	1.2	0.915
1.106	0.97	0.875	1.268	1.059
1.207	1.023	0.806	1.205	0.956
1.204	0.912	0.832	1.1	0.905
1.034	0.94	0.972	1.248	0.974
1.106	1.037	0.949	1.117	0.814
1.234	0.906	0.969	1.064	0.921
1.1	1.013	1.08	1.167	0.969
1.122	1.052	0.817	1.144	0.905
1.203	0.959	0.846	1.009	0.956
1.23	0.821	0.764	1.18	0.918
1.222	0.913	0.976	1.382	0.999
1.111	0.841	0.926	1.216	1.032
1.149	0.953	0.891	1.03	0.992
1.168	0.907	0.77	1.145	0.975
1.276	0.982	0.777	1.188	0.875
1.335	0.81	0.869	1.131	0.887
1.138	0.913	0.82	1.224	0.823
1.192	0.991	0.804	1.172	0.976
1.204	0.903	0.902	1.123	0.949
1.278	0.926	1.015	1.251	0.944
1.165	0.972	0.902	1.002	0.984
1.278	0.986	0.942	1.151	0.988
1.221	0.903	0.85	1.161	1.029
1.2	0.897	0.959	1.079	1.021
1.07	0.789	1.021	1.334	0.992
1.072	0.943	0.925	1.145	1.004
1.258	0.922	0.883	1.27	0.928
1.265	0.936	0.975	1.234	1.11
1.188	0.971	0.874	1.214	1.045
1.195	0.897	0.913	1.207	0.861
1.186	0.935	0.862	1.292	0.813
1.163	0.934	0.863	1.243	0.881
1.108	0.985	0.895	1.218	0.959
1.193	0.885	0.934	1.363	0.94
1.106	1.017	0.985	1.19	1.046
1.177	0.942	0.985	1.292	1.018
1.118	0.985	0.856	1.3	0.958
1.126	0.896	0.979	1.191	0.975
1.189	0.968	0.844	1.209	0.922
1.024	0.992	0.751	1.196	0.991
1.269	0.88	0.794	1.276	0.917
1.24	0.835	0.974	1.291	1.03
1.061	1.005	0.927	1.165	0.95
1.074	1.005	0.941	1.122	0.906
1.109	1.01	0.861	1.224	1.018
1.159	0.963	0.862	1.208	0.952
1.147	0.921	0.828	1.049	1.09
1.152	0.927	1.016	1.165	1.083
1.212	0.87	0.89	1.246	1.073
1.191	1.068	1.044	0.994	0.974
1.137	0.957	0.816	1.18	0.968
1.212	1.048	0.854	1.144	1.02
1.124	0.894	0.944	1.236	0.967
1.219	0.927	0.98	1.052	0.973
1.352	0.948	0.917	1.208	0.851
1.223	0.905	1.014	1.25	0.915
1.167	0.878	0.868	1.269	0.861
1.191	0.943	0.907	1.167	0.97
1.15	0.826	1.029	1.246	0.908
1.212	0.945	1.015	1.116	0.997
1.196	0.943	0.856	1.255	1.004
1.155	0.91	0.924	1.218	0.942
1.095	0.945	1.012	1.188	1.05
1.157	0.919	0.949	1.074	0.931
1.197	0.97	0.933	1.126	1.055
1.161	1.059	0.973	1.198	0.97
