# Supplementary material for: Metabolic reprogramming and altered cell envelope characteristics in a pentose phosphate pathway mutant increases MRSA resistance to β-lactam antibiotics
Source: PLoS Pathog. 2023 Jul 24;19(7):e1011536. doi: 10.1371/journal.ppat.1011536 (PMC10399904; doi:10.1371/journal.ppat.1011536)
Supplement: S1 Data — (ZIP) [file ppat.1011536.s015.zip › 00_EXCEL_Data/Fig 3C/Fig 3C.xlsx]

## Sheet: Sheet1
JE2	pgl	pglcomp		JE2	pgl	pglcomp
1.199	0.963	1.256		1.754	1.047	1.519
1.156	0.994	1.251		1.621	0.972	1.649
1.14	0.938	1.282		1.737	1.109	1.343
1.101	0.974	1.124		1.533	1.104	1.409
1.22	0.976	1.128		1.743	1.071	1.501
1.097	0.924	1.014		1.65	1.119	1.525
1.154	0.887	1.241		1.595	1.022	1.532
1.092	0.949	1.097		1.655	0.972	1.191
1.054	0.935	1.076		1.496	1.116	1.109
1.144	1.002	1.236		1.451	1.078	1.249
1.235	1.023	1.219		1.409	1.073	1.567
1.146	0.983	1.288		1.614	1.016	1.595
1.101	0.926	1.235		1.815	1.037	1.31
1.145	0.948	1.252		1.79	0.999	1.22
1.113	0.96	1.114		1.672	1.054	1.279
1.052	0.934	1.385		1.605	0.958	1.447
1.161	0.88	1.135		1.424	0.939	1.682
1.204	0.967	1.191		1.624	0.969	1.386
1.116	0.982	1.242		1.423	1.013	1.643
0.974	0.969	1.136		1.591	1.058	1.613
1.124	1.002	1.284		1.651	1.079	1.422
1.192	0.983	1.196		1.822	1.051	1.305
1.113	0.951	1.162		1.668	0.961	1.629
1.124	0.925	1.144		1.569	1.086	1.378
1.104	0.937	1.279		1.571	1.036	1.643
1.098	0.961	1.287		1.692	1.078	1.468
1.058	0.954	1.04		1.399	1.141	1.417
1.034	0.935	1.06		1.81	0.994	1.466
1.057	0.898	1.093		1.503	0.917	1.516
1.226	0.858	1.32		1.663	1.067	1.54
1.103	0.822	1.039		1.662	1.057	1.569
1.032	0.901	1.031		1.549	0.957	1.775
1.175	1.092	1.075		1.235	0.861	1.569
1.198	1.068	1.316		1.472	1.032	1.318
1.199	0.897	1.245		1.435	0.947	1.344
1.084	0.957	1.291		1.319	0.927	1.695
1.052	1.058	1.104		1.529	1.069	1.532
1.105	0.944	1.087		1.439	1.021	1.394
1.189	0.966	1.002		1.867	0.967	1.244
1.067	0.949	1.261		1.457	0.995	1.512
1.098	0.959	1.232		1.666	1.092	1.668
1.243	1.04	1.301		1.771	1.086	1.284
1.125	0.931	1.32		1.728	1.004	1.357
1.132	0.919	1.371		1.369	1.067	1.528
1.225	0.941	1.291		1.756	0.945	1.504
1.162	0.991	1.291		1.615	1.08	1.56
1.204	0.887	1.273		1.546	1.101	1.425
1.135	0.863	1.092		1.659	0.931	1.415
1.236	0.955	1.04		1.417	0.989	1.336
1.222	0.864	1.273		1.744	1.093	1.464
1.275	0.886	1.172		1.483	0.94	1.494
1.166	0.898	1.147		1.302	0.965	1.268
1.062	0.972	1.125		1.37	0.896	1.304
1.033	0.962	1.182		2.006	0.917	1.479
1.103	0.885	1.161		1.661	0.972	1.276
1.121	0.873	1.888		1.617	1.058	1.294
1.103	0.876	1.179		1.354	1.015	1.346
1.08	0.872	1.239		1.57	1.099	1.197
1.083	0.941	1.416		1.461	1.096	1.537
1.048	0.986	1.428		1.516	1.149	1.209
1.048	0.882	1.297
1.058	0.955	1.281
1.245	0.925	1.349
1.059	0.89	1.203
1.094	0.902	1.164
1.064	0.972	1.208
1.035	0.915	1.252
1.068	0.824	1.105
1.053	0.918	1.136
1.064	0.949	1.433
1.135	0.965	1.196
1.03	0.935	1.197
1.184	0.969	1.054
1.26	0.814	1.131
1.168	0.841	1.134
1.099	0.88	1.281
1.142	0.872	1.125
1.099	0.914	1.181
1.065	0.846	1.331
1.184	0.903	1.156
1.232	0.833	1.22
1.215	0.927	1.139
1.128	0.908	1.234
1.072	1.073	1.224
1.106	0.914	1.252
1.207	0.977	1.274
1.204	0.99	1.121
1.034	0.869	1.165
1.106	0.872	1.143
1.234	0.887	1.169
1.1	0.944	1.21
1.122	0.87	1.184
1.203	0.905	1.197
1.23	0.949	1.244
1.222	0.957	1.224
1.111	0.895	1.463
1.149	0.832	1.139
1.168	0.925	1.239
1.276	0.898	1.111
1.335	0.913	1.197
1.138	0.906	1.238
1.192	0.997	1.205
1.204	1.233	1.185
1.278	1.126	1.16
1.165	1.059	1.222
1.278	0.97	1.316
1.221	0.924	1.308
1.2	0.997	1.145
1.07	0.991	1.275
1.072	0.941	1.22
1.258	1.052	1.268
1.265	0.995	1.069
1.188	1.022	1.161
1.195	0.856	1.111
1.186	0.81	1.193
1.163	0.918	1.093
1.108	0.987	1.256
1.193	0.882	1.05
1.106	0.869	1.232
1.177	0.959	1.287
1.118	0.926	1.288
1.126	0.941	1.157
1.189	0.881	1.097
1.024	0.878	1.256
1.269	0.845	1.285
1.24	0.947	1.236
1.061	0.914	1.408
1.074	0.9	1.455
1.109	0.95	1.154
1.159	0.881	1.279
1.147	0.882	1.175
1.152	0.908	1.166
1.212	0.98	1.245
1.191	0.981	1.186
1.137	0.833	1.359
1.212	0.982	1.3
1.124	0.979	1.264
1.219	0.82	1.351
1.352	0.839	1.281
1.223	0.753	1.303
1.167	0.887	1.121
1.191	0.985	1.22
1.15	0.965	1.246
1.212	1.029	1.291
1.196	1.013	1.263
1.155	0.971	1.197
1.095	0.948	1.468
1.157	1.039	1.522
1.197	0.894	1.196
1.161	0.95	1.133
1.164	0.87	1.288
1.267	0.88	1.147
1.233	0.908	1.153
1.149	1.021	1.314
1.302	1.073	1.228
1.29	0.955	1.232
1.036	0.941	1.068
1.174	0.998	1.239
1.117	0.962	1.192
1.187	0.951	1.233
1.288	0.996	1.394
1.197	0.899	1.445
1.209	0.916	1.29
1.161	0.944	1.101
1.259	0.999	1.206
1.167	1.028	1.328
1.422	0.944	1.258
1.248	0.978	1.216
1.3	0.909	1.292
1.386	0.889	1.318
1.241	0.975	1.299
1.283	0.854	1.368
1.2	0.973	1.307
1.242	0.865	1.312
1.27	1.018	1.182
1.176	0.888	1.201
1.07	0.977	1.265
1.198	1.11	1.305
1.078	0.956	1.379
1.164	1.088	1.207
1.258	0.946	1.275
1.269	0.956	1.381
1.218	1	1.24
1.161	0.951	1.218
1.115	0.967	1.14
1.102	0.896	1.212
1.159	0.913	1.141
1.044	0.939	1.223
1.077	1.02	1.172
1.091	0.965	1.384
1.115	1.033	1.4
1.175	0.933	1.316
1.144	0.918	1.406
1.244	1	1.075
1.157	0.979	1.126
1.086	1.017	1.382
1.2	0.917	1.257
1.119	0.964	1.186
1.181	1.075	1.296
1.192	0.91	1.224
