# Supplementary material for: Metabolic reprogramming and altered cell envelope characteristics in a pentose phosphate pathway mutant increases MRSA resistance to β-lactam antibiotics
Source: PLoS Pathog. 2023 Jul 24;19(7):e1011536. doi: 10.1371/journal.ppat.1011536 (PMC10399904; doi:10.1371/journal.ppat.1011536)
Supplement: S1 Data — (ZIP) [file ppat.1011536.s015.zip › 00_EXCEL_Data/Fig S5/Fig S5.xlsx]

## Sheet: Sheet1
	JE2 WT 200 μM H2O2			JE2 pgl::erm 200 μM H2O2			JE2 pgl::erm pLI50_pgl 200 μM H2O2
0.25	0.085	0.086	0.085	0.084	0.085	0.084	0.084	0.085	0.087
0.5	0.089	0.088	0.087	0.087	0.088	0.087	0.087	0.088	0.091
0.75	0.089	0.088	0.087	0.086	0.087	0.087	0.087	0.088	0.091
1	0.089	0.088	0.086	0.086	0.087	0.086	0.087	0.087	0.091
1.25	0.089	0.088	0.086	0.086	0.087	0.087	0.087	0.088	0.091
1.5	0.089	0.088	0.086	0.086	0.087	0.086	0.087	0.088	0.091
1.75	0.089	0.09	0.086	0.086	0.087	0.087	0.087	0.088	0.091
2	0.089	0.088	0.086	0.086	0.087	0.086	0.087	0.087	0.091
2.25	0.089	0.091	0.086	0.086	0.087	0.086	0.087	0.087	0.091
2.5	0.09	0.091	0.086	0.087	0.087	0.086	0.087	0.088	0.091
2.75	0.09	0.09	0.086	0.086	0.087	0.086	0.087	0.088	0.091
3	0.09	0.092	0.086	0.086	0.087	0.086	0.087	0.088	0.091
3.25	0.09	0.09	0.086	0.086	0.087	0.086	0.087	0.088	0.091
3.5	0.09	0.09	0.086	0.086	0.086	0.086	0.087	0.087	0.092
3.75	0.09	0.093	0.086	0.086	0.087	0.086	0.087	0.088	0.091
4	0.091	0.097	0.086	0.091	0.087	0.086	0.088	0.089	0.091
4.25	0.091	0.097	0.086	0.091	0.088	0.086	0.088	0.088	0.092
4.5	0.091	0.099	0.087	0.092	0.088	0.086	0.088	0.09	0.091
4.75	0.092	0.1	0.086	0.093	0.088	0.086	0.089	0.089	0.092
5	0.092	0.098	0.086	0.094	0.088	0.086	0.089	0.09	0.092
5.25	0.093	0.1	0.086	0.093	0.087	0.086	0.088	0.09	0.092
5.5	0.094	0.101	0.086	0.089	0.087	0.086	0.089	0.09	0.092
5.75	0.093	0.1	0.086	0.093	0.088	0.086	0.089	0.089	0.092
6	0.093	0.102	0.085	0.093	0.088	0.086	0.09	0.089	0.092
6.25	0.094	0.102	0.086	0.093	0.087	0.086	0.09	0.09	0.093
6.5	0.095	0.103	0.086	0.095	0.088	0.085	0.089	0.093	0.096
6.75	0.095	0.103	0.086	0.096	0.088	0.086	0.089	0.094	0.093
7	0.096	0.104	0.086	0.093	0.087	0.086	0.09	0.093	0.093
7.25	0.096	0.105	0.086	0.092	0.088	0.086	0.09	0.098	0.093
7.5	0.097	0.104	0.086	0.097	0.087	0.086	0.091	0.097	0.098
7.75	0.098	0.108	0.086	0.096	0.087	0.086	0.093	0.102	0.096
8	0.099	0.108	0.086	0.098	0.088	0.085	0.094	0.106	0.097
8.25	0.1	0.11	0.087	0.096	0.087	0.086	0.1	0.112	0.103
8.5	0.101	0.115	0.086	0.099	0.087	0.085	0.1	0.121	0.111
8.75	0.103	0.118	0.086	0.099	0.087	0.085	0.111	0.134	0.109
9	0.106	0.124	0.087	0.099	0.087	0.086	0.117	0.152	0.135
9.25	0.109	0.131	0.089	0.099	0.088	0.086	0.13	0.174	0.134
9.5	0.117	0.139	0.091	0.101	0.087	0.086	0.155	0.199	0.16
9.75	0.125	0.148	0.092	0.103	0.089	0.087	0.164	0.228	0.18
10	0.132	0.162	0.102	0.104	0.089	0.086	0.203	0.267	0.211
10.25	0.145	0.183	0.103	0.102	0.091	0.087	0.218	0.313	0.251
10.5	0.16	0.217	0.117	0.103	0.09	0.087	0.256	0.37	0.294
10.75	0.174	0.222	0.145	0.11	0.091	0.088	0.303	0.437	0.348
11	0.207	0.321	0.165	0.113	0.095	0.093	0.36	0.512	0.411
11.25	0.242	0.397	0.186	0.116	0.095	0.09	0.426	0.603	0.485
11.5	0.288	0.496	0.21	0.121	0.101	0.092	0.503	0.693	0.577
11.75	0.351	0.617	0.254	0.125	0.106	0.098	0.584	0.752	0.669
12	0.431	0.759	0.314	0.133	0.112	0.103	0.663	0.748	0.759
12.25	0.531	0.711	0.388	0.137	0.118	0.107	0.699	0.773	0.777
12.5	0.656	0.816	0.482	0.143	0.127	0.113	0.733	0.812	0.823
12.75	0.8	0.856	0.595	0.149	0.137	0.118	0.764	0.846	0.865
13	0.703	0.895	0.72	0.156	0.131	0.109	0.806	0.881	0.907
13.25	0.76	0.927	0.753	0.166	0.162	0.133	0.842	0.905	0.952
13.5	0.792	0.963	0.796	0.181	0.182	0.15	0.87	0.926	0.989
13.75	0.797	0.992	0.843	0.198	0.199	0.164	0.891	0.941	1.014
14	0.817	1.009	0.885	0.221	0.211	0.18	0.911	0.953	1.032
14.25	0.848	1.017	0.921	0.247	0.244	0.2	0.924	0.958	1.041
14.5	0.876	1.018	0.949	0.278	0.274	0.22	0.931	0.96	1.041
14.75	0.898	1.015	0.972	0.314	0.308	0.246	0.933	0.959	1.039
15	0.918	1.012	0.981	0.355	0.349	0.277	0.932	0.959	1.036
15.25	0.928	1.01	0.983	0.405	0.396	0.313	0.93	0.958	1.034
15.5	0.934	1.006	0.98	0.462	0.452	0.357	0.929	0.957	1.032
15.75	0.934	1.003	0.979	0.525	0.515	0.41	0.928	0.956	1.03
16	0.933	1	0.977	0.59	0.579	0.47	0.926	0.954	1.027
16.25	0.93	0.998	0.975	0.645	0.63	0.534	0.925	0.953	1.025
16.5	0.927	0.995	0.974	0.719	0.706	0.587	0.924	0.952	1.021
16.75	0.924	0.994	0.972	0.802	0.79	0.671	0.922	0.951	1.019
17	0.923	0.991	0.969	0.881	0.872	0.753	0.92	0.95	1.017
17.25	0.921	0.99	0.968	0.959	0.95	0.838	0.919	0.948	1.015
17.5	0.918	0.987	0.966	1.025	1.02	0.921	0.917	0.947	1.013
17.75	0.914	0.986	0.964	1.078	1.075	1	0.915	0.945	1.011
18	0.913	0.984	0.962	1.118	1.116	1.064	0.913	0.944	1.01
18.25	0.911	0.983	0.96	1.144	1.144	1.112	0.912	0.942	1.008
18.5	0.909	0.982	0.96	1.155	1.157	1.144	0.91	0.941	1.006
18.75	0.907	0.981	0.958	1.164	1.165	1.164	0.908	0.939	1.004
19	0.905	0.981	0.957	1.172	1.173	1.174	0.907	0.939	1.003
19.25	0.905	0.979	0.957	1.178	1.181	1.185	0.905	0.937	1.001
19.5	0.903	0.979	0.956	1.183	1.188	1.195	0.903	0.936	1
19.75	0.902	0.977	0.955	1.184	1.194	1.204	0.903	0.936	1
20	0.9	0.978	0.956	1.183	1.197	1.211	0.901	0.934	1
20.25	0.898	0.978	0.958	1.18	1.198	1.215	0.9	0.933	1
20.5	0.897	0.977	0.956	1.176	1.198	1.217	0.9	0.932	1
20.75	0.896	0.977	0.956	1.171	1.196	1.217	0.898	0.93	1
21	0.894	0.978	0.957	1.167	1.194	1.217	0.897	0.929	1.001
21.25	0.892	0.979	0.957	1.16	1.19	1.215	0.895	0.928	1.001
21.5	0.89	0.979	0.959	1.153	1.186	1.212	0.894	0.927	1.001
21.75	0.89	0.979	0.959	1.145	1.181	1.208	0.894	0.926	1.002
22	0.887	0.98	0.96	1.138	1.177	1.206	0.892	0.925	1.002
22.25	0.887	0.98	0.96	1.13	1.171	1.201	0.892	0.924	1.002
22.5	0.887	0.98	0.961	1.123	1.165	1.196	0.89	0.923	1.001
22.75	0.885	0.98	0.961	1.115	1.16	1.191	0.888	0.921	1.002
23	0.884	0.98	0.961	1.108	1.154	1.186	0.887	0.92	1.001
23.25	0.883	0.98	0.961	1.099	1.148	1.18	0.886	0.919	1.002
23.5	0.883	0.98	0.961	1.092	1.143	1.175	0.885	0.918	1.001
23.75
24
24.25
24.5
24.75
25
25.25
