# Supplementary material for: Metabolic reprogramming and altered cell envelope characteristics in a pentose phosphate pathway mutant increases MRSA resistance to β-lactam antibiotics
Source: PLoS Pathog. 2023 Jul 24;19(7):e1011536. doi: 10.1371/journal.ppat.1011536 (PMC10399904; doi:10.1371/journal.ppat.1011536)
Supplement: S1 Data — (ZIP) [file ppat.1011536.s015.zip › 00_EXCEL_Data/Fig S6G/Fig S6G.xlsx]

## Sheet: Sheet1
wt	pgl::erm	pgl::erm pLI50_pgl
34591302	3.78711e+07	1.84991e+07
33643453	3.58553e+07	3.14418e+07
17787672	20176145	19407145
23779766	30429621	20237055
