# Supplementary material for: Metabolic reprogramming and altered cell envelope characteristics in a pentose phosphate pathway mutant increases MRSA resistance to β-lactam antibiotics
Source: PLoS Pathog. 2023 Jul 24;19(7):e1011536. doi: 10.1371/journal.ppat.1011536 (PMC10399904; doi:10.1371/journal.ppat.1011536)
Supplement: S1 Data — (ZIP) [file ppat.1011536.s015.zip › 00_EXCEL_Data/Fig S6A/Fig S6A.xlsx]

## Sheet: Sheet1
monmers	pgl::erm	pgl::erm pLI50_pgl				dimers	pgl::erm	pgl::erm pLI50_pgl				trimers	pgl::erm	pgl::erm pLI50_pgl				tetramers	pgl::erm	pgl::erm pLI50_pgl				crosslinkage	pgl::erm	pgl::erm pLI50_pgl
62.8783	64.1895	63.5521				25.0812	23.0577	24.2263				9.88592	7.99811	8.70953				2.15456	4.75467	3.51206				37.1217	35.8105	36.4479
62.9388	63.7974	58.8233				22.7867	21.0746	21.5685				11.4645	9.84289	9.45803				2.81	5.28514	5.55365				37.0612	36.2026	38.1674
66.4408	66.999	78.6408				20.6435	19.9136	14.0452				7.01056	7.39122	4.08168				5.90517	5.69617	3.23236				33.5592	33.001	21.3592
	64.6745	76.332					23.6627	12.3472					6.31841	4.33684					5.34435	6.98392					35.3255	23.668
