# Supplementary material for: Metabolic reprogramming and altered cell envelope characteristics in a pentose phosphate pathway mutant increases MRSA resistance to β-lactam antibiotics
Source: PLoS Pathog. 2023 Jul 24;19(7):e1011536. doi: 10.1371/journal.ppat.1011536 (PMC10399904; doi:10.1371/journal.ppat.1011536)
Supplement: S1 Data — (ZIP) [file ppat.1011536.s015.zip › 00_EXCEL_Data/Fig S6F/Fig S6F.xlsx]

## Sheet: Sheet1
wt	pgl::erm	pgl::erm pLI50_pgl
37348108	2.5567e+07	3.06117e+07
30415524	37459833	2.34256e+07
1.93409e+07	2.08345e+07	1.66515e+07
2.13201e+07	4.00448e+07	1.43888e+07
