# Supplementary material for: Metabolic reprogramming and altered cell envelope characteristics in a pentose phosphate pathway mutant increases MRSA resistance to β-lactam antibiotics
Source: PLoS Pathog. 2023 Jul 24;19(7):e1011536. doi: 10.1371/journal.ppat.1011536 (PMC10399904; doi:10.1371/journal.ppat.1011536)
Supplement: S1 Data — (ZIP) [file ppat.1011536.s015.zip › 00_EXCEL_Data/Fig 5/Fig 5.xlsx]

## Sheet: Sheet1
	JE2			pgl			pglcomp			JE2			pgl			pglcomp
D-ala-D-ala	-0.139823	-0.420843	0.428015	-0.252643	-0.273501	-1.12711	-0.139823	0.462063	-0.0411387	0.358928	-0.365148	-0.0875221	-0.406052	-1.04579	-1.20401	-0.501552	0.104745	0.555729
GlcNAc	0.372577	-0.650882	0.0955133	-0.116733	-1.33369	-1.6352	1.14403	-0.600527	-0.526337	0.54707	-0.769052	-0.0708427	0.251085	-0.743212	-0.804242	-0.0199704	0.374234	-0.261449
MurNAc	-0.995834	-0.46801	0.828301	-0.526903	0.00914944	-0.719549	-0.32527	0.411696	0.399096	0.343168	-0.384854	-0.050496	0.288306	-0.347882	-0.0364208	0.406362	0.310502	0.299446
UDP-GlcNAc	-0.0524674	-0.181365	0.206451	-0.615404	-0.54432	-1.22517	0.903716	0.784527	0.825361	0.313003	0.0252005	-0.434231	-0.434231	-0.817	-1.06168	-0.299071	0.115966	0.506607
UDP-MurNAc	0.116123	-0.311886	0.151331	-1.16909	-1.23476	-2.01859	0.188651	-0.0990559	0.275853	0.157803	0.00580024	-0.183795	-0.368843	-1.05421	-0.999553	0.145731	0.489317	-0.115365
dTDP-Glucose	-0.0498799	-0.369937	0.333615	-0.236121	-0.270609	-1.14266	0.386219	0.316291	0.634729	0.443278	-0.165737	-0.417276	-0.316347	-1.2404	-1.00673	-0.402418	0.0111406	0.13445
UDP-glucose	-0.0313118	-0.3624	0.314523	-1.07959	-0.922311	-1.84967	0.114469	0.166347	0.474836	0.270089	-0.147296	-0.166217	-0.893691	-1.68147	-1.73697	-0.161463	0.197939	0.152851
UDP-Mono*	-0.206929	0.0549083	0.130704	-1	-0.482942	-1.55969	1.52788	0.880111	1.87164	0.0925121	0.316184	-0.537965	2.14961	1.83841	1.6175	0.696269	0.586024	0.196223
UDP-Di	-0.683997	-0.276997	0.634365	-1.80662	-0.420962	-1.28508	0.303481	0.458356	0.430658	-0.10611	0.329521	-0.296343	0.340837	-0.650175	-0.563239	0.148191	1.13525	0.698389
UDP-Penta*	0.170574	0	0.906501	0.846049	-0.0903862	0.469485	1.01453	0.632833	0.38255	0.746694		-0.900074	2.67819	2.18481	2.04043	-0.583987	-0.452615	-0.59574
Ribitol	-0.320969	-0.364764	0.508806	-1.61207	-1.06675	-2.47777	-0.63871	-0.69972	-0.435648	0.595753	-0.368151	-0.486077	-0.755497	-1.80573	-1.94893	-0.518292	-0.0905123	-0.0905123
Fructose 6-P	0.0491875	-0.0748787	0.0227526	1.80019	1.92072	1.09675	-0.33134	0.214628	-0.627273	0.682914	-0.30383	-0.77467	1.41543	0.438404	-0.0915266	-0.947137	-0.188353	0.413651
D-Fructose 1,6-bisP	0.340057	-0.0444232	-0.387381	-0.838164	-0.365632	-1.07058	-0.750995	-1.2649	-0.813418	0.359217	-0.14799	-0.295547	0.236674	-0.703205	-0.847595	-0.31042	0.113931	0.18988
Glyceraldehyde 3-P	0.0677781	-0.246331	0.149078	-1.02505	-0.827399	-1.01395	-0.893033	-0.589535	-1.34865	0.552796	-0.101743	-0.734162	0.251763	-0.652478	-1.32614	-1.14764	-0.533949	0.426917
DHAP	0.171868	-0.232848	0.0321436	-1.02522	-0.642997	-1.04572	-0.812678	-0.828132	-1.67657	0.791484	-0.35627	-1.03515	0.370964	-0.769961	-0.911238	-1.4182	-0.588123	0.551967
Phosphoenolpyruvate	0.163595	-0.225102	0.0347654	-1.00379	-1.00379	-1.88207	-0.234625	-0.187627	0.126884	0.607718	-0.40112	-0.47617	0.585522	-0.547961	-0.892765	-0.394487	-0.111009	0.456938
D-Xylulose 5-P**	-0.103219	-0.140166	0.216153	1.11474	1.19851	0.657264	-0.659291	0.0073391	-0.523739	0.671991	-0.224505	-0.860291	1.98994	1.27145	1.16252	-0.815027	-0.0406721	0.699546
α-D-Rib 5-P/D-Arab 5-P**	0.017146	-0.0387073	0.0207938	1.18585	1.37158	0.846764	-0.5371	0.360104	-0.277646	0.543894	-0.0171496	-0.852265	1.91835	1.29309	1.25877	-0.911159	-0.188693	0.785577
Sedoheptulose 7-P**	0.0849751	-0.508549	0.306148	-2.14198	-1.91332	-3.14598	-0.0121236	-0.0491178	0.253951	0.611	-0.185837	-0.752575	-0.740553	-1.78926	-1.30915	-0.699246	-0.764699	0.587349
Hexose_Pool_fru_glc-D	-0.165706	-0.159732	0.278956	0.0194365	0.0913294	-1.02331	-0.0233132	-0.486139	-0.0506896	0.15839	-0.0173373	-0.158583	0.440054	-0.400341	-0.576371	0.0268303	0.0906454	-0.296911
Phenylpyruvate	-0.150538	-0.25689	0.335935	-0.664065	-0.853726	-1.26479	-0.477969	0.0853915	0.0218264	0.33138	-0.234864	-0.164854	-0.385981	-1.06228	-1.25736	-0.486782	0.342106	-0.134797
Pyruvate	-0.126781	-0.413512	0.415038	0	-0.0512805	-1.17509	-0.238512	-0.791413	-0.356693	0.290152	-0.101855	-0.242299	-0.11168	-0.909618	-1.15505	-0.25858	-0.271372	-0.558841
2-Oxoglutarate	-0.495957	-0.370427	0.601559	0.232914	0.442203	-0.237976	0.118958	0.553625	0.714859	0.387926	-0.173767	-0.313003	-0.111645	-0.713287	-0.73016	-0.117183	0.0552055	0.131912
Citrulline	-1.33184	-0.642476	0.972419	0.184192	0.11073	-0.765535	-0.128811	-0.0605415	-0.40077	0.114985	0.0100156	-0.135951	1.32101	1.07	0.925951	0.176913	0.501264	0.585876
Fumarate	-0.359896	-0.359896	0.527629	-0.117039	0.0460964	-0.817225	-0.0573332	0.0819416	0.264595	0.365953	-0.230884	-0.21901	-0.0836579	-1.04331	-1.04961	-0.13852	0.198981	0.334069
Free CoA	-0.604485	-0.0852023	0.485057	0.443835	0.870232	-0.406445	0.514315	0.505235	0.422773	-0.00146989	0.192278	-0.22019	0.881397	-0.272468	-0.862764	-0.0192264	0.413568	0.157136
Acetyl CoA	-0.500829	0.00546131	0.36682	-0.117759	1.23355	-0.105933	0.235103	1.00728	-0.0710278	0.254735	0.198152	-0.600215	1.89192	-1.07067	-1.18643	-0.151084	1.11272	1.15421
FAD	-0.0790538	-0.191204	0.235663	0.0544478	-0.0241621	-1.18259	0.176635	-0.107303	0.0904271	0.761185		0.38418	1.44803	1.22199	0.79595	0.397178	0.454259	0.683741
NAD	0.0103791	-0.0775686	0.0636774	-0.787313	-0.842279	-1.23784	0.115077	0.656096	0.542683	0.355781	-0.0775188	-0.37214	-0.630673	-1.51665	-1.04122	-0.105353	-0.133735	0.205289
NAD+/NAAD	0.153728	-0.264416	0.0772757	-1.58014	-1.49888	-2.2694	-0.490128	-0.0563074	-0.045581	0.442104	-0.245443	-0.325794	-0.866768	-1.2603	-1.33475	-0.392058	-0.0119281	0.168538
NADP	0.0722561	-0.25903	0.154442	-1.14765	-1.57627	-1.98871	-0.449441	-0.369561	-0.185812	0.437501	-0.299465	-0.263282	-0.697806	-1.45912	-1.54339	-0.379504	-0.118893	0.305209
Nicotinamide	0.0839974	-0.529334	0.318663	-0.930117	-0.967059	-1.33439	0.182864	0.12358	0.710493	0.56895	-0.298238	-0.507765	-0.909281	-1.27493	-1.28887	0.176069	0.184501	0.331451
NADH	-0.104108	0.142712	-0.0504397	0.110451	0.690573	-1.03432	-1.11678	-0.31672	-0.470891	0.512285	-0.4158	-0.279128	2.12372	1.02606	0.713919	1.34236	-0.134078	1.62406
AICAR	-0.0894616	-0.522421	0.447763	0.332844	-0.0276563	-0.733925	0.266075	-0.104108	0.626957	0.513325	-0.159511	-0.562057	0.0646729	-0.46068	-0.828412	0.0610885	0.407216	0.103524
Adenine	-0.477118	-0.413302	0.614178	0.299886	0.333341	-0.933833	-0.020985	-0.670799	-0.159546	0.355659	-0.146841	-0.291231	0.870232	-0.355937	-0.624275	-0.0906983	0.179659	-0.342762
ADP**	-0.224778	-0.219218	0.36204	-1.4734	-1.76423	-2.20157	-0.0127673	-0.0468291	0.332061	0.201315	-0.172903	-0.0540957	-1.2042	-1.73514	-1.76469	-0.0427359	0.19653	0.127818
ATP**	0.0567038	-0.175995	0.104009	-1.35034	-1.34239	-2.51034	-0.368387	-0.0753998	-0.144555	0.233768	-0.0737304	-0.194427	-1.07605	-1.46808	-1.23788	-0.492633	-0.304251	0.203514
IMP**	0.184348	-0.427793	0.163883	-1.92978	-1.8737	-2.71747	-0.426241	-0.901465	-0.0112032	0.128344	-0.22945	0.0758767	-1.77212	-2.46178	-2.37158	0.470736	0.642917	0.00748967
GMP**	-0.52502	-0.366322	0.612865	-2.59197	-1.22336	-2.63297	-0.746714	0.0259952	-0.0175941	0.206852	-0.0740006	-0.158698	-1.37084	-1.55639	-1.46893	0.098734	0.297681	0.369234
CMP**	-1.06848	-0.580193	0.890878	-1.69305	-1.18095	-2.58305	-0.822241	-1.10501	-0.457045	-0.0734413	-0.2719	0.28854	-1.25578	-1.96627	-1.90214	0.940617	1.25377	0.232506
UMP**	-0.203051	-0.456337	0.487953	-1.18483	-1.45634	-1.92582	0.61821	0.478456	1.13105	0.191606	-0.217785	-0.0027717	-2.04215	-2.55753	-2.27695	0.285473	0.645517	0.191606
CTP**	-0.264689	-0.0250185	0.24466	-0.592215	-0.346421	-1.53419	0.0225586	0.414004	0.263723	0.384997	-0.0705458	-0.43077	-0.809704	-1.10716	-1.04127	-0.53574	0.214772	0.39693
dGMP/AMP**	-0.320112	-0.361532	0.506556	-1.96482	-1.64204	-2.82307	0.574019	0.141792	1.18559	-0.00702898	-0.157272	0.148141	-2.20255	-2.89033	-2.807	0.518599	0.779797	-0.0885589
dCMP	-0.130006	-0.101809	0.207029	0.961916	1.05252	0.0143839	0.0229459	0.251423	0.704216	0.0922226	-0.0452809	-0.0515671	0.457957	-0.367209	-0.246915	-0.0265848	0.308901	-0.48138
dIMP	-0.164811	-0.174029	0.288761	0.0641303	0.16262	-1.00493	-0.0843922	-0.731511	-0.137504	0.171825	-0.076103	-0.112629	0.36352	-0.515388	-0.616671	0.00284836	-0.0143268	-0.25848
Alanine	-0.264786	-0.441539	0.517356	0.438519	0.514016	-0.31736	-0.0768094	-0.015199	0.21201	0.331906	-0.194597	-0.205051	0.349872	-0.523704	-0.590663	-0.0988857	0.0861237	-0.0137183
Arginine	-0.764567	-0.65558	0.829078	-0.592386	-0.264288	-1.74439	-0.930506	-1.65558	-1.34229	0.220096	-0.106668	-0.141687	0.809648	-0.15236	-0.298819	-0.106668	0.152324	-0.502233
Aspartate	0.00153234	-0.327304	0.265332	-0.179346	-0.262421	-1.03099	-0.295909	-0.0030696	0.200767	0.363398	-0.236123	-0.210023	-0.239052	-1.14265	-1.06263	-0.0445753	0.304263	0.223575
Glutamate	-0.0388192	-0.273284	0.26197	-0.0586277	-0.0388192	-0.75409	-0.161967	0.0685643	0.303942	0.363306	-0.234595	-0.211388	-0.0517312	-0.835239	-0.835239	-0.306545	0.104388	0.104388
Glutamine	-0.0944156	-0.42158	0.396973	0.970321	0.819428	0.29956	0.421551	0.436099	0.72385	0.427655	-0.185854	-0.366196	0.223985	-0.536611	-0.581418	-0.182398	0.0644389	0.101764
Glycine	-0.02821	-0.373731	0.319132	0.0814641	0.105775	-0.886827	-0.111989	-0.288399	-0.0632236	0.240605	-0.221738	-0.0574216	0.304013	-0.596133	-0.691223	0.0752437	-0.105204	-0.318822
Isoleucine/Leucine	-0.477123	-0.500813	0.655245	-0.430879	-0.0917596	-1.63069	-0.599667	-1.13931	-0.733594	0.244105	-0.0829363	-0.198414	0.490599	-0.483816	-0.695913	-0.0121406	0.0784267	-0.354533
Lysine	-0.831483	-0.641659	0.845649	-0.668253	-0.350357	-1.97516	-0.990181	-1.66156	-1.30792	0.233888	-0.086201	-0.181149	0.885965	-0.171368	-0.426625	-0.0057824	0.0703893	-0.535332
Methionine	-0.0459754	-0.317277	0.297229	-0.0214531	0.0106081	-1.18976	-0.202566	-0.729002	-0.297514	0.250962	-0.120294	-0.168123	0.613532	-0.424688	-0.678072	-0.0072316	0.0285692	-0.405452
Proline	-0.100402	-0.276432	0.312197	0.938072	0.993925	0.319501	0.201897	0.551232	0.706953	0.264665	-0.115477	-0.191713	0.419112	-0.233314	-0.214255	-0.0363585	0.166294	0.174993
Phenylalanine	-0.519195	-0.503847	0.675378	-0.534708	-0.28473	-1.75502	-0.656698	-1.24591	-0.799303	0.24815	-0.107566	-0.177614	0.528887	-0.444961	-0.678918	-0.0148842	0.0842239	-0.312966
Serine	-0.258002	-0.324715	0.449217	-0.0290148	-0.0820139	-1.21654	-0.164367	-0.831444	-0.380858	0.199469	-0.0557878	-0.168682	0.463947	-0.557857	-0.734205	-0.0133275	-0.025091	-0.509843
Threonine	-0.56182	-0.480069	0.683121	-0.509744	-0.260889	-1.72218	-0.673949	-1.15228	-0.753159	0.236643	-0.100781	-0.16938	0.516025	-0.514781	-0.681854	-0.0204849	0.0387035	-0.331768
Tryptophan	-0.0587093	-0.354375	0.330752	0.0219592	0.0775366	-1.2507	-0.224607	-1.26127	-0.719372	0.21456	-0.122857	-0.118284	1.03737	-0.188445	-0.361369	0.0737903	0.0936351	-0.497252
Tyrosine	-0.25634	-0.25634	0.406625	-0.203872	-0.092364	-1.28876	-0.283307	-0.947293	-0.464333	0.181403	-0.0290172	-0.174741	0.47208	-0.530028	-0.738427	-0.0836943	0.0322592	-0.542739
Valine	-0.390036	-0.403776	0.566584	-0.373043	-0.201243	-1.49643	-0.435179	-0.956318	-0.4565	0.223351	-0.0581949	-0.197446	0.333956	-0.603535	-0.788191	-0.0408337	0.0265942	-0.448985
Theanine	0.120411	-0.635484	0.343954	-0.409208	-2.49551	-2.43267	-0.352177	-0.858784	-0.621938	0.302786	-0.154762	-0.203909	-1.60851	-2.53659	-3.17842	-1.10723	0.896102	-0.907924
Riboflavin	0.015643	-0.486857	0.351086	-0.427964	-0.155343	-1.16493	-0.316932	-0.360325	-0.37694	0.40486	-0.202251	-0.309635	0.556464	-0.498538	-0.575295	0.326858	0.189776	-0.559613
Lactate	-1.26132	-0.447229	0.887047	-1.67514	-1.2361	-2.68486	-1.10968	-0.833617	-1.09018	0.112629	-0.156119	0.0305021	0.487187	-0.641546	-0.70044	-0.270452	0.0484985	-0.0374747
