# Supplementary material for: Metabolic reprogramming and altered cell envelope characteristics in a pentose phosphate pathway mutant increases MRSA resistance to β-lactam antibiotics
Source: PLoS Pathog. 2023 Jul 24;19(7):e1011536. doi: 10.1371/journal.ppat.1011536 (PMC10399904; doi:10.1371/journal.ppat.1011536)
Supplement: S1 Data — (ZIP) [file ppat.1011536.s015.zip › 00_EXCEL_Data/Fig S6H/Fig S6H.xlsx]

## Sheet: Sheet1
wt	pgl::erm	pgl::erm pLI50_pgl
4.41181e+07	3.55411e+07	3.56856e+07
4.15343e+07	2.2508e+07	4.2611e+07
2.53874e+07	4.38981e+07	1.87397e+07
3.71108e+07	1.47218e+07	3.46393e+07
