# Supplementary material for: Metabolic reprogramming and altered cell envelope characteristics in a pentose phosphate pathway mutant increases MRSA resistance to β-lactam antibiotics
Source: PLoS Pathog. 2023 Jul 24;19(7):e1011536. doi: 10.1371/journal.ppat.1011536 (PMC10399904; doi:10.1371/journal.ppat.1011536)
Supplement: S1 Data — (ZIP) [file ppat.1011536.s015.zip › 00_EXCEL_Data/Fig S3B/Fig S3B.xlsx]

## Sheet: Sheet1
		WT			pgl::tn
CDM		32	64	32	256	128	256
CDMG 0.3125 g/L		0.5	1	2	256	256	256
CDMG 0.625 g/L		0.5	0.5	2	256	256	256
CDMG 1.25 g/L		0.5	1	0.25	256	256	256
CDMG 2.5 g/L		0.5	1	0.25	256	256	256
CDMG 5 g/L		0.25	1	0.25	256	256	128
