# Supplementary material for: Metabolic reprogramming and altered cell envelope characteristics in a pentose phosphate pathway mutant increases MRSA resistance to β-lactam antibiotics
Source: PLoS Pathog. 2023 Jul 24;19(7):e1011536. doi: 10.1371/journal.ppat.1011536 (PMC10399904; doi:10.1371/journal.ppat.1011536)
Supplement: S1 Data — (ZIP) [file ppat.1011536.s015.zip › 00_EXCEL_Data/Fig S7A/Fig S7A.xlsx]

## Sheet: Sheet1
	JE2			pgl::tn			pgl::tn pLI50_pgl
0.25	0.088	0.087	0.089	0.086	0.086	0.087	0.088	0.086	0.087
0.5	0.091	0.089	0.09	0.088	0.088	0.088	0.089	0.089	0.089
0.75	0.093	0.09	0.091	0.089	0.089	0.089	0.09	0.089	0.089
1	0.094	0.092	0.093	0.089	0.09	0.089	0.091	0.09	0.091
1.25	0.096	0.094	0.096	0.091	0.091	0.091	0.093	0.092	0.093
1.5	0.1	0.099	0.1	0.092	0.092	0.092	0.095	0.095	0.096
1.75	0.106	0.106	0.105	0.094	0.094	0.094	0.099	0.099	0.1
2	0.125	0.118	0.121	0.096	0.097	0.096	0.105	0.105	0.107
2.25	0.14	0.133	0.135	0.1	0.102	0.099	0.113	0.121	0.123
2.5	0.159	0.152	0.153	0.107	0.107	0.105	0.135	0.14	0.14
2.75	0.187	0.178	0.177	0.118	0.115	0.113	0.154	0.159	0.161
3	0.227	0.216	0.213	0.129	0.123	0.122	0.178	0.183	0.188
3.25	0.287	0.272	0.267	0.14	0.135	0.135	0.211	0.22	0.23
3.5	0.37	0.35	0.34	0.151	0.145	0.145	0.256	0.267	0.283
3.75	0.48	0.454	0.438	0.164	0.158	0.157	0.318	0.335	0.357
4	0.602	0.573	0.553	0.18	0.174	0.171	0.4	0.419	0.452
4.25	0.724	0.689	0.671	0.203	0.193	0.191	0.499	0.521	0.561
4.5	0.826	0.795	0.779	0.231	0.222	0.215	0.607	0.633	0.673
4.75	0.904	0.89	0.874	0.265	0.249	0.244	0.714	0.737	0.767
5	0.968	0.958	0.938	0.305	0.285	0.279	0.802	0.819	0.829
5.25	1.021	1.007	0.995	0.356	0.332	0.323	0.86	0.872	0.871
5.5	1.083	1.064	1.047	0.419	0.391	0.38	0.921	0.924	0.925
5.75	1.146	1.13	1.113	0.489	0.458	0.447	0.955	0.959	0.96
6	1.181	1.185	1.17	0.563	0.529	0.518	0.984	0.982	0.997
6.25	1.204	1.222	1.199	0.64	0.609	0.597	1.026	1.025	1.044
6.5	1.216	1.237	1.223	0.726	0.697	0.684	1.063	1.063	1.08
6.75	1.212	1.237	1.228	0.812	0.785	0.776	1.089	1.09	1.101
7	1.217	1.233	1.225	0.883	0.867	0.86	1.11	1.109	1.105
7.25	1.221	1.232	1.223	0.964	0.948	0.941	1.114	1.111	1.109
7.5	1.221	1.231	1.221	1.037	1.025	1.02	1.117	1.115	1.119
7.75	1.226	1.233	1.224	1.096	1.095	1.092	1.125	1.128	1.132
8	1.228	1.232	1.227	1.144	1.148	1.147	1.138	1.136	1.148
8.25	1.23	1.233	1.229	1.189	1.195	1.199	1.146	1.144	1.159
8.5	1.23	1.234	1.23	1.222	1.233	1.239	1.159	1.161	1.168
8.75	1.228	1.233	1.23	1.254	1.266	1.274	1.171	1.171	1.18
9	1.225	1.23	1.227	1.279	1.297	1.308	1.179	1.183	1.19
9.25	1.223	1.229	1.227	1.298	1.321	1.336	1.19	1.192	1.203
9.5	1.222	1.227	1.225	1.314	1.34	1.357	1.2	1.204	1.211
9.75	1.218	1.224	1.222	1.327	1.356	1.375	1.207	1.209	1.22
10	1.211	1.222	1.219	1.34	1.371	1.394	1.214	1.218	1.227
10.25	1.205	1.218	1.216	1.349	1.385	1.409	1.224	1.225	1.236
10.5	1.199	1.213	1.21	1.359	1.397	1.423	1.233	1.233	1.244
10.75	1.19	1.211	1.207	1.368	1.409	1.437	1.24	1.241	1.251
11	1.178	1.208	1.203	1.374	1.418	1.448	1.249	1.248	1.258
11.25	1.157	1.204	1.199	1.38	1.427	1.458	1.26	1.254	1.265
11.5	1.129	1.2	1.196	1.384	1.435	1.467	1.268	1.262	1.273
11.75	1.1	1.198	1.192	1.389	1.442	1.475	1.275	1.268	1.28
12	1.063	1.194	1.187	1.39	1.447	1.482	1.283	1.275	1.287
12.25	1.014	1.189	1.181	1.384	1.448	1.486	1.29	1.281	1.293
12.5	0.973	1.185	1.177	1.381	1.449	1.489	1.297	1.288	1.3
12.75	0.937	1.18	1.169	1.378	1.451	1.49	1.304	1.294	1.306
13	0.911	1.178	1.166	1.389	1.459	1.495	1.312	1.299	1.314
13.25	0.876	1.172	1.154	1.384	1.458	1.495	1.315	1.303	1.317
13.5	0.859	1.162	1.145	1.381	1.459	1.497	1.319	1.307	1.318
13.75	0.847	1.156	1.137	1.381	1.458	1.497	1.322	1.311	1.32
14	0.831	1.147	1.128	1.381	1.46	1.5	1.324	1.313	1.32
14.25	0.823	1.137	1.115	1.381	1.463	1.5	1.326	1.315	1.321
14.5	0.802	1.121	1.099	1.384	1.462	1.499	1.328	1.318	1.32
14.75	0.79	1.102	1.083	1.388	1.465	1.496	1.33	1.319	1.32
15	0.786	1.077	1.068	1.389	1.465	1.494	1.33	1.32	1.319
15.25	0.774	1.057	1.053	1.39	1.465	1.493	1.332	1.322	1.317
15.5	0.763	1.047	1.045	1.401	1.471	1.495	1.333	1.323	1.316
15.75	0.76	1.03	1.027	1.395	1.472	1.495	1.333	1.323	1.315
16	0.754	1.008	1.016	1.386	1.466	1.492	1.335	1.324	1.315
16.25	0.742	0.988	1.004	1.367	1.454	1.484	1.335	1.323	1.311
16.5	0.741	0.974	0.986	1.344	1.442	1.473	1.335	1.324	1.306
16.75	0.747	0.972	0.976	1.348	1.445	1.472	1.334	1.324	1.304
17	0.748	0.952	0.949	1.336	1.44	1.466	1.333	1.323	1.297
17.25	0.747	0.93	0.937	1.307	1.417	1.447	1.33	1.321	1.291
17.5	0.753	0.919	0.925	1.306	1.417	1.445	1.33	1.321	1.286
17.75	0.773	0.915	0.926	1.305	1.417	1.444	1.33	1.322	1.285
18	0.791	0.913	0.91	1.296	1.412	1.44	1.326	1.319	1.278
18.25	0.813	0.907	0.891	1.306	1.416	1.441	1.324	1.317	1.272
18.5	0.84	0.903	0.879	1.316	1.423	1.446	1.321	1.315	1.27
18.75	0.859	0.897	0.874	1.307	1.418	1.442	1.314	1.312	1.261
19	0.876	0.885	0.865	1.305	1.42	1.446	1.313	1.311	1.256
19.25	0.915	0.875	0.857	1.305	1.421	1.448	1.313	1.309	1.254
19.5	1.004	0.866	0.856	1.306	1.423	1.448	1.313	1.307	1.251
19.75	1.028	0.859	0.839	1.307	1.427	1.453	1.312	1.306	1.249
20	1.078	0.854	0.834	1.314	1.432	1.458	1.311	1.304	1.247
20.25	1.18	0.853	0.845	1.329	1.442	1.467	1.311	1.303	1.246
20.5	1.178	0.844	0.848	1.321	1.44	1.471	1.313	1.302	1.245
20.75	1.208	0.847	0.862	1.306	1.431	1.465	1.31	1.299	1.24
21	1.293	0.867	0.886	1.309	1.436	1.466	1.309	1.298	1.239
21.25	1.316	0.899	0.926	1.316	1.44	1.468	1.31	1.299	1.237
21.5	1.345	0.947	0.98	1.329	1.444	1.474	1.312	1.298	1.234
21.75	1.382	1.011	1.035	1.335	1.449	1.479	1.312	1.298	1.233
22	1.352	1.047	1.068	1.339	1.453	1.482	1.313	1.297	1.23
22.25	1.375	1.101	1.114	1.348	1.458	1.488	1.315	1.297	1.227
22.5	1.414	1.148	1.169	1.357	1.465	1.493	1.316	1.297	1.229
22.75	1.386	1.162	1.193	1.354	1.465	1.491	1.318	1.297	1.231
23	1.381	1.204	1.227	1.367	1.473	1.498	1.318	1.297	1.229
23.25	1.395	1.258	1.271	1.375	1.482	1.503	1.32	1.298	1.231
23.5	1.364	1.241	1.275	1.38	1.485	1.505	1.322	1.298	1.233
23.75	1.36	1.266	1.293	1.382	1.489	1.508	1.323	1.298	1.245
24	1.311	1.313	1.355	1.4	1.487	1.513	1.323	1.299	1.239
24.25	1.27	1.3	1.342	1.389	1.489	1.51	1.326	1.298	1.228
24.5	1.274	1.328	1.372	1.395	1.492	1.517	1.326	1.298	1.221
24.75	1.289	1.356	1.401	1.417	1.497	1.518	1.325	1.299	1.216
25	1.274	1.35	1.386	1.409	1.497	1.524	1.324	1.297	1.205
25.25	1.278	1.352	1.412	1.428	1.498	1.533	1.324	1.296	1.201
