# Supplementary material for: Metabolic reprogramming and altered cell envelope characteristics in a pentose phosphate pathway mutant increases MRSA resistance to β-lactam antibiotics
Source: PLoS Pathog. 2023 Jul 24;19(7):e1011536. doi: 10.1371/journal.ppat.1011536 (PMC10399904; doi:10.1371/journal.ppat.1011536)
Supplement: S1 Data — (ZIP) [file ppat.1011536.s015.zip › 00_EXCEL_Data/Fig S8B/Fig S8B.xlsx]

## Sheet: Sheet1
	JE2			pgl			pgl compl
Malate	828500	834400	829500	2727000	2864000	2896000	1098000	983600	1161000
Pyruvate	23200	24700	14000	34550	33640	37700	22890	19910	21720
Citrate	36830	65020	40600	67960	79790	20050	9675	17080	25590
Succinate	217400	59000	117600	2983000	2804000	2660000	172500	181500	113800
PEP	16810	25780	21190	16490	15130	19960	63380	45270	35950
α-KG	75000	83000	110000	591700	459100	391500	93000	100000	62000
