# Supplementary material for: Metabolic reprogramming and altered cell envelope characteristics in a pentose phosphate pathway mutant increases MRSA resistance to β-lactam antibiotics
Source: PLoS Pathog. 2023 Jul 24;19(7):e1011536. doi: 10.1371/journal.ppat.1011536 (PMC10399904; doi:10.1371/journal.ppat.1011536)
Supplement: S1 Data — (ZIP) [file ppat.1011536.s015.zip › 00_EXCEL_Data/Fig S2B/Fig S2B.xlsx]

## Sheet: Sheet1
	JE2			pgl::tn			pgl::tn pLI50_pgl
0.25	0.092	0.092	0.096	0.09	0.089	0.088	0.089	0.089	0.088
0.5	0.09	0.092	0.096	0.089	0.09	0.089	0.09	0.09	0.09
0.75	0.092	0.093	0.097	0.089	0.09	0.089	0.091	0.092	0.091
1	0.095	0.096	0.1	0.091	0.091	0.09	0.094	0.094	0.093
1.25	0.099	0.1	0.104	0.093	0.094	0.093	0.098	0.098	0.097
1.5	0.105	0.107	0.111	0.096	0.097	0.096	0.104	0.104	0.102
1.75	0.114	0.115	0.119	0.1	0.101	0.1	0.112	0.112	0.109
2	0.124	0.126	0.129	0.106	0.106	0.105	0.122	0.122	0.119
2.25	0.138	0.14	0.143	0.112	0.113	0.112	0.135	0.135	0.131
2.5	0.155	0.157	0.16	0.121	0.122	0.12	0.152	0.152	0.147
2.75	0.174	0.178	0.18	0.131	0.132	0.13	0.173	0.173	0.167
3	0.197	0.202	0.204	0.142	0.144	0.142	0.199	0.198	0.192
3.25	0.223	0.23	0.233	0.155	0.158	0.155	0.23	0.229	0.221
3.5	0.251	0.259	0.264	0.169	0.172	0.169	0.266	0.264	0.254
3.75	0.281	0.288	0.292	0.184	0.188	0.185	0.304	0.303	0.291
4	0.315	0.318	0.322	0.2	0.206	0.202	0.338	0.34	0.331
4.25	0.351	0.352	0.356	0.218	0.228	0.221	0.365	0.37	0.366
4.5	0.388	0.387	0.392	0.237	0.249	0.241	0.393	0.398	0.399
4.75	0.426	0.425	0.431	0.256	0.27	0.262	0.417	0.42	0.423
5	0.467	0.463	0.469	0.274	0.285	0.28	0.446	0.446	0.449
5.25	0.506	0.501	0.506	0.292	0.292	0.295	0.481	0.479	0.48
5.5	0.543	0.541	0.545	0.312	0.308	0.312	0.517	0.514	0.514
5.75	0.576	0.581	0.581	0.332	0.327	0.331	0.553	0.551	0.55
6	0.606	0.625	0.612	0.355	0.35	0.35	0.588	0.589	0.584
6.25	0.628	0.65	0.637	0.383	0.376	0.375	0.622	0.627	0.618
6.5	0.646	0.668	0.661	0.412	0.405	0.403	0.648	0.657	0.645
6.75	0.665	0.685	0.687	0.441	0.433	0.431	0.672	0.687	0.669
7	0.682	0.695	0.703	0.469	0.461	0.459	0.692	0.709	0.687
7.25	0.7	0.71	0.722	0.496	0.489	0.489	0.712	0.73	0.707
7.5	0.716	0.725	0.741	0.523	0.517	0.525	0.728	0.745	0.721
7.75	0.732	0.739	0.756	0.541	0.536	0.556	0.748	0.764	0.738
8	0.746	0.749	0.768	0.56	0.556	0.575	0.76	0.781	0.749
8.25	0.761	0.774	0.8	0.577	0.572	0.589	0.78	0.804	0.763
8.5	0.775	0.791	0.815	0.602	0.591	0.606	0.799	0.82	0.776
8.75	0.788	0.797	0.822	0.616	0.608	0.617	0.811	0.832	0.786
9	0.801	0.82	0.848	0.636	0.63	0.636	0.833	0.857	0.802
9.25	0.814	0.832	0.861	0.651	0.645	0.653	0.851	0.872	0.81
9.5	0.827	0.845	0.88	0.667	0.662	0.673	0.869	0.891	0.819
9.75	0.84	0.855	0.889	0.68	0.676	0.689	0.884	0.902	0.825
10	0.852	0.871	0.905	0.696	0.691	0.711	0.905	0.926	0.838
10.25	0.863	0.881	0.92	0.71	0.706	0.727	0.922	0.941	0.849
10.5	0.875	0.887	0.929	0.721	0.719	0.741	0.937	0.95	0.856
10.75	0.885	0.901	0.942	0.736	0.732	0.762	0.954	0.968	0.866
11	0.896	0.91	0.953	0.747	0.743	0.778	0.969	0.984	0.876
11.25	0.905	0.926	0.971	0.763	0.755	0.802	0.989	1.006	0.891
11.5	0.915	0.933	0.977	0.774	0.764	0.814	1.002	1.015	0.9
11.75	0.924	0.947	0.989	0.786	0.776	0.834	1.021	1.03	0.911
12	0.933	0.964	1.002	0.798	0.789	0.854	1.038	1.047	0.924
12.25	0.942	0.967	1.002	0.806	0.801	0.868	1.049	1.061	0.934
12.5	0.952	0.972	1.006	0.816	0.811	0.883	1.059	1.066	0.937
12.75	0.961	0.983	1.013	0.83	0.821	0.901	1.077	1.081	0.949
13	0.97	1.005	1.023	0.848	0.835	0.92	1.085	1.063	0.935
13.25	0.98	0.995	1.007	0.851	0.841	0.924	1.094	1.077	0.944
13.5	0.989	0.994	1.008	0.862	0.851	0.94	1.112	1.101	0.96
13.75	0.996	0.994	1.002	0.866	0.853	0.949	1.115	1.106	0.964
14	1.003	1	1.001	0.873	0.863	0.959	1.124	1.111	0.966
14.25	1.01	1.011	1.013	0.892	0.873	0.974	1.138	1.124	0.974
14.5	1.016	1.012	1.007	0.899	0.88	0.98	1.14	1.129	0.976
14.75	1.022	1.014	1.009	0.903	0.886	0.988	1.148	1.132	0.978
15	1.029	1.021	1.01	0.91	0.892	0.996	1.156	1.137	0.98
15.25	1.035	1.025	1.01	0.917	0.9	1	1.16	1.138	0.981
15.5	1.041	1.042	1.024	0.932	0.912	1.015	1.163	1.132	0.977
15.75	1.048	1.047	1.029	0.94	0.918	1.018	1.17	1.135	0.976
16	1.055	1.045	1.027	0.944	0.924	1.018	1.165	1.119	0.963
16.25	1.062	1.055	1.038	0.956	0.936	1.026	1.169	1.116	0.96
16.5	1.068	1.057	1.042	0.962	0.942	1.034	1.177	1.118	0.961
16.75	1.074	1.06	1.055	0.964	0.946	1.06	1.22	1.187	0.999
17	1.081	1.052	1.042	0.962	0.946	1.05	1.212	1.174	0.994
17.25	1.088	1.066	1.057	0.976	0.957	1.054	1.198	1.141	0.976
17.5	1.094	1.065	1.055	0.974	0.957	1.061	1.224	1.179	0.998
17.75	1.1	1.074	1.067	0.986	0.965	1.072	1.229	1.178	1.002
18	1.106	1.083	1.075	0.992	0.97	1.076	1.229	1.172	1
18.25	1.112	1.093	1.086	1.006	0.979	1.094	1.258	1.215	1.03
18.5	1.117	1.097	1.087	1.01	0.982	1.095	1.269	1.224	1.04
18.75	1.123	1.097	1.086	1.011	0.986	1.089	1.268	1.22	1.04
19	1.128	1.093	1.088	1.009	0.987	1.092	1.268	1.222	1.04
19.25	1.133	1.098	1.093	1.015	0.992	1.102	1.273	1.23	1.049
19.5	1.137	1.103	1.099	1.022	0.997	1.109	1.289	1.24	1.057
19.75	1.141	1.101	1.098	1.028	1.001	1.108	1.288	1.243	1.059
20	1.144	1.103	1.1	1.035	1.007	1.114	1.295	1.253	1.068
20.25	1.147	1.107	1.105	1.045	1.014	1.125	1.312	1.275	1.088
20.5	1.149	1.109	1.107	1.046	1.018	1.12	1.28	1.239	1.061
20.75	1.152	1.105	1.104	1.045	1.026	1.11	1.284	1.251	1.073
21	1.154	1.106	1.106	1.049	1.029	1.12	1.289	1.258	1.081
21.25	1.156	1.108	1.106	1.051	1.034	1.12	1.288	1.267	1.089
21.5	1.159	1.109	1.106	1.054	1.038	1.122	1.284	1.271	1.094
21.75	1.162	1.111	1.108	1.057	1.043	1.126	1.288	1.277	1.099
22	1.164	1.112	1.107	1.057	1.047	1.123	1.284	1.277	1.097
22.25	1.17	1.114	1.107	1.062	1.052	1.128	1.289	1.284	1.106
22.5	1.17	1.116	1.109	1.065	1.057	1.129	1.289	1.29	1.109
22.75	1.17	1.118	1.11	1.065	1.061	1.126	1.289	1.29	1.11
23	1.17	1.119	1.11	1.069	1.065	1.127	1.289	1.289	1.113
23.25	1.169	1.121	1.112	1.071	1.069	1.129	1.293	1.291	1.119
23.5	1.169	1.123	1.111	1.07	1.072	1.124	1.287	1.288	1.117
23.75	1.168	1.124	1.112	1.073	1.074	1.126	1.287	1.288	1.118
24	1.168	1.126	1.112	1.073	1.076	1.126	1.289	1.291	1.124
24.25	1.167	1.127	1.111	1.072	1.077	1.117	1.28	1.286	1.118
24.5	1.166	1.128	1.11	1.074	1.078	1.118	1.278	1.287	1.121
24.75	1.165	1.129	1.109	1.078	1.079	1.117	1.275	1.289	1.125
25	1.165	1.129	1.108	1.078	1.08	1.115	1.269	1.287	1.126
25.25	1.163	1.13	1.108	1.076	1.081	1.112	1.266	1.286	1.126
