# Supplementary material for: Metabolic reprogramming and altered cell envelope characteristics in a pentose phosphate pathway mutant increases MRSA resistance to β-lactam antibiotics
Source: PLoS Pathog. 2023 Jul 24;19(7):e1011536. doi: 10.1371/journal.ppat.1011536 (PMC10399904; doi:10.1371/journal.ppat.1011536)
Supplement: S1 Data — (ZIP) [file ppat.1011536.s015.zip › 00_EXCEL_Data/Fig S2E/Fig S2E.xlsx]

## Sheet: Sheet1
	JE2			pgl::tn			pgl::tn pLI50_pgl
0.25	0.117	0.119	0.119	0.12	0.118	0.117	0.118	0.118	0.119
0.5	0.118	0.12	0.119	0.118	0.119	0.118	0.119	0.119	0.12
0.75	0.12	0.122	0.121	0.119	0.12	0.119	0.121	0.121	0.122
1	0.125	0.127	0.126	0.121	0.122	0.121	0.125	0.125	0.125
1.25	0.132	0.135	0.133	0.125	0.126	0.125	0.131	0.131	0.132
1.5	0.146	0.148	0.147	0.13	0.131	0.13	0.142	0.141	0.143
1.75	0.168	0.171	0.169	0.138	0.14	0.139	0.16	0.159	0.161
2	0.205	0.21	0.206	0.151	0.153	0.152	0.19	0.189	0.191
2.25	0.262	0.271	0.265	0.171	0.173	0.172	0.238	0.235	0.239
2.5	0.349	0.363	0.353	0.201	0.202	0.201	0.311	0.305	0.309
2.75	0.463	0.483	0.471	0.242	0.244	0.242	0.412	0.402	0.407
3	0.591	0.616	0.603	0.297	0.3	0.298	0.532	0.515	0.523
3.25	0.735	0.771	0.754	0.369	0.374	0.37	0.667	0.645	0.655
3.5	0.88	0.934	0.916	0.459	0.464	0.46	0.818	0.795	0.8
3.75	0.983	1.06	1.049	0.565	0.571	0.564	0.969	0.95	0.947
4	1.054	1.154	1.155	0.683	0.688	0.681	1.088	1.073	1.06
4.25	1.095	1.204	1.219	0.808	0.813	0.802	1.177	1.166	1.151
4.5	1.115	1.234	1.255	0.92	0.935	0.924	1.23	1.219	1.206
4.75	1.147	1.261	1.288	1.005	1.03	1.018	1.263	1.251	1.238
5	1.186	1.287	1.316	1.082	1.11	1.098	1.286	1.275	1.264
5.25	1.224	1.312	1.341	1.148	1.172	1.162	1.304	1.293	1.281
5.5	1.246	1.336	1.364	1.192	1.21	1.203	1.325	1.309	1.299
5.75	1.261	1.354	1.379	1.24	1.254	1.247	1.341	1.325	1.318
6	1.279	1.371	1.396	1.282	1.294	1.287	1.357	1.342	1.334
6.25	1.289	1.387	1.412	1.318	1.329	1.324	1.372	1.356	1.349
6.5	1.303	1.402	1.427	1.353	1.362	1.355	1.384	1.37	1.363
6.75	1.323	1.418	1.44	1.383	1.39	1.382	1.395	1.379	1.374
7	1.336	1.428	1.45	1.409	1.415	1.407	1.407	1.39	1.385
7.25	1.363	1.437	1.461	1.434	1.439	1.43	1.414	1.401	1.396
7.5	1.381	1.446	1.467	1.449	1.455	1.445	1.42	1.409	1.401
7.75	1.404	1.455	1.476	1.464	1.469	1.46	1.425	1.417	1.409
8	1.43	1.464	1.482	1.475	1.481	1.472	1.43	1.422	1.412
8.25	1.471	1.472	1.489	1.483	1.487	1.477	1.431	1.422	1.41
8.5	1.488	1.489	1.507	1.498	1.501	1.492	1.442	1.43	1.42
8.75	1.507	1.497	1.518	1.507	1.51	1.502	1.451	1.437	1.428
9	1.53	1.512	1.527	1.519	1.522	1.513	1.459	1.444	1.437
9.25	1.525	1.521	1.538	1.529	1.531	1.522	1.471	1.452	1.447
9.5	1.54	1.534	1.549	1.542	1.543	1.535	1.484	1.46	1.457
9.75	1.576	1.542	1.56	1.549	1.551	1.547	1.495	1.468	1.467
10	1.594	1.555	1.571	1.56	1.562	1.559	1.509	1.478	1.482
10.25	1.615	1.566	1.583	1.568	1.569	1.569	1.523	1.487	1.495
10.5	1.625	1.576	1.592	1.574	1.576	1.577	1.535	1.498	1.508
10.75	1.623	1.588	1.603	1.583	1.585	1.588	1.547	1.51	1.524
11	1.636	1.601	1.612	1.591	1.591	1.597	1.558	1.519	1.537
11.25	1.653	1.612	1.621	1.598	1.601	1.608	1.57	1.528	1.549
11.5	1.652	1.625	1.631	1.606	1.611	1.618	1.578	1.54	1.557
11.75	1.659	1.631	1.638	1.617	1.621	1.628	1.584	1.549	1.567
12	1.665	1.638	1.645	1.626	1.633	1.643	1.592	1.557	1.576
12.25	1.667	1.648	1.655	1.644	1.646	1.657	1.602	1.567	1.584
12.5	1.664	1.654	1.661	1.655	1.657	1.669	1.608	1.575	1.594
12.75	1.68	1.662	1.665	1.664	1.668	1.681	1.61	1.582	1.602
13	1.667	1.655	1.661	1.668	1.67	1.686	1.613	1.579	1.605
13.25	1.676	1.654	1.657	1.669	1.674	1.69	1.615	1.581	1.61
13.5	1.69	1.661	1.662	1.677	1.683	1.698	1.623	1.589	1.616
13.75	1.681	1.668	1.665	1.685	1.69	1.707	1.63	1.597	1.623
14	1.706	1.67	1.67	1.692	1.695	1.713	1.636	1.602	1.629
14.25	1.712	1.675	1.674	1.702	1.703	1.72	1.642	1.608	1.636
14.5	1.711	1.669	1.672	1.708	1.708	1.726	1.645	1.609	1.642
14.75	1.719	1.671	1.677	1.716	1.715	1.731	1.649	1.61	1.645
15	1.727	1.669	1.677	1.721	1.718	1.737	1.651	1.613	1.65
15.25	1.714	1.666	1.676	1.727	1.726	1.745	1.654	1.614	1.651
15.5	1.718	1.662	1.674	1.729	1.727	1.75	1.654	1.611	1.65
15.75	1.708	1.654	1.667	1.728	1.729	1.754	1.652	1.608	1.651
16	1.683	1.655	1.658	1.734	1.73	1.756	1.652	1.607	1.651
16.25	1.676	1.655	1.658	1.733	1.73	1.755	1.652	1.607	1.65
16.5	1.666	1.67	1.667	1.738	1.739	1.758	1.655	1.617	1.652
16.75	1.662	1.725	1.716	1.759	1.759	1.772	1.68	1.649	1.665
17	1.663	1.727	1.72	1.763	1.764	1.776	1.691	1.661	1.669
17.25	1.673	1.704	1.704	1.76	1.76	1.775	1.69	1.659	1.67
17.5	1.678	1.736	1.726	1.771	1.771	1.783	1.705	1.677	1.681
17.75	1.688	1.743	1.732	1.776	1.773	1.787	1.712	1.689	1.692
18	1.696	1.745	1.738	1.775	1.776	1.788	1.718	1.701	1.701
18.25	1.704	1.766	1.759	1.779	1.783	1.789	1.731	1.719	1.716
18.5	1.71	1.776	1.766	1.782	1.786	1.793	1.741	1.729	1.727
18.75	1.719	1.773	1.767	1.785	1.788	1.793	1.744	1.734	1.734
19	1.728	1.77	1.767	1.788	1.789	1.799	1.75	1.744	1.745
19.25	1.733	1.771	1.773	1.791	1.791	1.803	1.756	1.753	1.751
19.5	1.739	1.785	1.773	1.793	1.794	1.804	1.764	1.761	1.758
19.75	1.745	1.778	1.777	1.796	1.794	1.806	1.766	1.763	1.762
20	1.753	1.783	1.782	1.8	1.798	1.812	1.771	1.767	1.767
20.25	1.759	1.793	1.795	1.804	1.806	1.818	1.777	1.774	1.772
20.5	1.766	1.78	1.781	1.801	1.803	1.819	1.775	1.767	1.772
20.75	1.769	1.773	1.772	1.802	1.806	1.819	1.775	1.772	1.775
21	1.773	1.782	1.784	1.809	1.814	1.825	1.78	1.776	1.778
21.25	1.779	1.783	1.792	1.814	1.817	1.828	1.785	1.781	1.784
21.5	1.782	1.785	1.788	1.819	1.819	1.833	1.787	1.787	1.786
21.75	1.79	1.792	1.786	1.825	1.82	1.837	1.791	1.793	1.788
22	1.794	1.786	1.783	1.824	1.82	1.837	1.794	1.796	1.791
22.25	1.8	1.794	1.784	1.827	1.827	1.839	1.798	1.802	1.797
22.5	1.802	1.794	1.789	1.827	1.83	1.841	1.799	1.803	1.798
22.75	1.807	1.798	1.796	1.827	1.827	1.848	1.804	1.806	1.801
23	1.809	1.795	1.801	1.828	1.827	1.851	1.804	1.807	1.803
23.25	1.813	1.809	1.81	1.83	1.826	1.857	1.809	1.812	1.808
23.5	1.817	1.807	1.814	1.826	1.825	1.859	1.808	1.814	1.811
23.75	1.822	1.81	1.815	1.823	1.825	1.861	1.811	1.819	1.814
24	1.826	1.811	1.815	1.827	1.826	1.864	1.815	1.823	1.819
24.25	1.832	1.813	1.818	1.825	1.828	1.866	1.82	1.824	1.823
24.5	1.836	1.819	1.82	1.823	1.83	1.866	1.822	1.826	1.825
24.75	1.84	1.822	1.822	1.824	1.834	1.868	1.827	1.829	1.831
25	1.843	1.821	1.82	1.822	1.832	1.87	1.832	1.831	1.829
25.25	1.848	1.824	1.827	1.825	1.835	1.873	1.838	1.836	1.834
