# Supplementary material for: Metabolic reprogramming and altered cell envelope characteristics in a pentose phosphate pathway mutant increases MRSA resistance to β-lactam antibiotics
Source: PLoS Pathog. 2023 Jul 24;19(7):e1011536. doi: 10.1371/journal.ppat.1011536 (PMC10399904; doi:10.1371/journal.ppat.1011536)
Supplement: S1 Data — (ZIP) [file ppat.1011536.s015.zip › 00_EXCEL_Data/Fig S4A/Fig S4A.xlsx]

## Sheet: Sheet1
Time (hrs)	JE2			JE2 OX 1			JE2 OX 32			JE2 OX 256
0	0.135	0.126	0.169	0.136	0.134	0.127	0.207	0.141	0.126	0.186	0.133	0.133
0.25	0.131	0.128	0.183	0.136	0.148	0.13	0.231	0.147	0.122	0.193	0.137	0.137
0.5	0.132	0.13	0.183	0.137	0.152	0.131	0.23	0.153	0.12	0.195	0.137	0.137
0.75	0.132	0.13	0.178	0.139	0.158	0.133	0.236	0.159	0.12	0.168	0.137	0.136
1	0.131	0.13	0.178	0.139	0.157	0.132	0.236	0.16	0.117	0.168	0.136	0.136
1.25	0.131	0.125	0.178	0.139	0.156	0.132	0.24	0.16	0.117	0.168	0.136	0.135
1.5	0.132	0.124	0.176	0.14	0.158	0.133	0.244	0.161	0.118	0.169	0.136	0.135
1.75	0.132	0.125	0.18	0.14	0.156	0.132	0.246	0.16	0.118	0.17	0.137	0.136
2	0.132	0.124	0.181	0.14	0.156	0.132	0.244	0.161	0.118	0.169	0.138	0.136
2.25	0.133	0.124	0.181	0.141	0.156	0.133	0.248	0.161	0.119	0.17	0.138	0.136
2.5	0.133	0.123	0.184	0.14	0.155	0.132	0.246	0.16	0.119	0.17	0.138	0.136
2.75	0.134	0.124	0.182	0.141	0.155	0.132	0.248	0.16	0.119	0.169	0.147	0.136
3	0.136	0.125	0.186	0.144	0.156	0.132	0.249	0.161	0.12	0.169	0.147	0.136
3.25	0.139	0.128	0.187	0.145	0.158	0.133	0.251	0.163	0.12	0.169	0.148	0.136
3.5	0.142	0.133	0.183	0.148	0.161	0.135	0.251	0.162	0.119	0.169	0.146	0.135
3.75	0.15	0.141	0.189	0.153	0.166	0.139	0.252	0.165	0.121	0.17	0.146	0.136
4	0.159	0.148	0.196	0.157	0.169	0.142	0.253	0.164	0.121	0.169	0.146	0.135
4.25	0.174	0.162	0.204	0.169	0.175	0.147	0.251	0.164	0.12	0.168	0.146	0.135
4.5	0.193	0.181	0.222	0.174	0.182	0.152	0.251	0.164	0.12	0.169	0.147	0.135
4.75	0.224	0.209	0.242	0.183	0.173	0.157	0.251	0.164	0.12	0.169	0.147	0.135
5	0.27	0.25	0.273	0.191	0.199	0.164	0.251	0.165	0.12	0.17	0.147	0.135
5.25	0.336	0.311	0.32	0.199	0.194	0.165	0.253	0.165	0.12	0.169	0.147	0.203
5.5	0.412	0.382	0.387	0.21	0.233	0.174	0.252	0.165	0.119	0.169	0.147	0.205
5.75	0.496	0.467	0.462	0.223	0.228	0.186	0.253	0.165	0.121	0.169	0.147	0.206
6	0.575	0.553	0.544	0.234	0.241	0.199	0.256	0.163	0.119	0.169	0.146	0.206
6.25	0.645	0.633	0.62	0.248	0.253	0.203	0.255	0.164	0.118	0.169	0.146	0.207
6.5	0.698	0.7	0.69	0.264	0.261	0.221	0.255	0.163	0.117	0.168	0.147	0.207
6.75	0.716	0.73	0.738	0.278	0.282	0.226	0.255	0.162	0.119	0.169	0.145	0.205
7	0.729	0.748	0.756	0.288	0.29	0.244	0.257	0.163	0.117	0.168	0.145	0.207
7.25	0.742	0.766	0.769	0.295	0.307	0.255	0.259	0.162	0.118	0.168	0.145	0.206
7.5	0.75	0.775	0.785	0.307	0.313	0.27	0.259	0.164	0.117	0.168	0.143	0.207
7.75	0.757	0.783	0.795	0.315	0.321	0.28	0.257	0.142	0.115	0.168	0.142	0.203
8	0.769	0.796	0.805	0.32	0.328	0.29	0.256	0.143	0.117	0.167	0.12	0.194
8.25	0.775	0.804	0.812	0.325	0.333	0.298	0.26	0.141	0.117	0.168	0.12	0.193
8.5	0.776	0.812	0.815	0.336	0.336	0.305	0.128	0.141	0.116	0.169	0.119	0.127
8.75	0.783	0.819	0.818	0.338	0.34	0.312	0.125	0.119	0.114	0.17	0.119	0.133
9	0.783	0.825	0.82	0.343	0.345	0.319	0.125	0.119	0.114	0.169	0.119	0.135
9.25	0.785	0.827	0.822	0.343	0.35	0.324	0.124	0.118	0.114	0.169	0.119	0.136
9.5	0.793	0.834	0.823	0.35	0.355	0.337	0.123	0.118	0.121	0.17	0.118	0.135
9.75	0.794	0.839	0.83	0.352	0.357	0.353	0.124	0.117	0.114	0.17	0.118	0.134
10	0.797	0.842	0.836	0.354	0.36	0.346	0.123	0.117	0.119	0.17	0.118	0.134
10.25	0.802	0.848	0.837	0.355	0.362	0.346	0.123	0.118	0.114	0.168	0.117	0.134
10.5	0.808	0.851	0.844	0.356	0.363	0.338	0.122	0.117	0.114	0.169	0.117	0.135
10.75	0.81	0.856	0.845	0.358	0.363	0.339	0.121	0.116	0.115	0.168	0.117	0.135
11	0.811	0.86	0.848	0.356	0.364	0.342	0.121	0.116	0.112	0.16	0.117	0.134
11.25	0.815	0.862	0.852	0.354	0.364	0.342	0.12	0.116	0.114	0.18	0.117	0.133
11.5	0.818	0.868	0.853	0.355	0.366	0.344	0.12	0.116	0.123	0.089	0.116	0.131
11.75	0.819	0.866	0.856	0.357	0.365	0.345	0.12	0.115	0.113	0.089	0.116	0.129
12	0.821	0.877	0.858	0.358	0.365	0.343	0.12	0.115	0.115	0.089	0.116	0.128
12.25	0.824	0.878	0.865	0.357	0.365	0.346	0.119	0.115	0.114	0.089	0.116	0.127
12.5	0.827	0.878	0.87	0.354	0.364	0.346	0.119	0.115	0.112	0.089	0.115	0.126
12.75	0.827	0.88	0.872	0.354	0.363	0.346	0.119	0.115	0.111	0.09	0.115	0.127
13	0.829	0.878	0.867	0.352	0.363	0.345	0.119	0.114	0.111	0.089	0.115	0.125
13.25	0.83	0.88	0.867	0.351	0.36	0.344	0.119	0.114	0.112	0.089	0.115	0.121
13.5	0.825	0.879	0.864	0.35	0.36	0.342	0.119	0.114	0.111	0.089	0.115	0.121
13.75	0.826	0.876	0.862	0.349	0.361	0.34	0.118	0.114	0.11	0.089	0.115	0.121
14	0.827	0.874	0.862	0.347	0.359	0.339	0.118	0.114	0.11	0.089	0.114	0.121
14.25	0.827	0.874	0.861	0.346	0.354	0.339	0.118	0.114	0.11	0.089	0.114	0.122
14.5	0.829	0.874	0.863	0.346	0.357	0.337	0.118	0.114	0.111	0.089	0.114	0.122
14.75	0.832	0.876	0.864	0.346	0.36	0.337	0.118	0.114	0.112	0.089	0.114	0.122
15	0.834	0.876	0.865	0.345	0.356	0.339	0.118	0.114	0.11	0.089	0.114	0.122
15.25	0.835	0.878	0.868	0.345	0.359	0.336	0.118	0.114	0.116	0.089	0.114	0.122
15.5	0.838	0.882	0.871	0.345	0.358	0.338	0.117	0.113	0.109	0.089	0.114	0.122
15.75	0.84	0.881	0.872	0.345	0.356	0.336	0.117	0.113	0.109	0.089	0.114	0.121
16	0.841	0.882	0.875	0.344	0.354	0.339	0.117	0.113	0.109	0.089	0.114	0.121
16.25	0.843	0.884	0.877	0.344	0.354	0.337	0.117	0.113	0.109	0.088	0.114	0.121
16.5	0.844	0.885	0.878	0.343	0.353	0.336	0.116	0.113	0.11	0.088	0.114	0.121
16.75	0.846	0.887	0.883	0.346	0.354	0.336	0.116	0.113	0.109	0.089	0.114	0.122
17	0.846	0.889	0.883	0.343	0.354	0.334	0.116	0.113	0.109	0.088	0.114	0.121
17.25	0.846	0.89	0.886	0.343	0.353	0.333	0.116	0.113	0.108	0.088	0.114	0.122
17.5	0.848	0.889	0.888	0.34	0.35	0.334	0.116	0.113	0.109	0.088	0.114	0.122
17.75	0.848	0.889	0.888	0.341	0.352	0.333	0.116	0.113	0.109	0.091	0.114	0.121
18	0.847	0.892	0.89	0.34	0.35	0.331	0.116	0.113	0.108	0.088	0.114	0.121
18.25	0.848	0.892	0.89	0.34	0.349	0.331	0.116	0.113	0.109	0.088	0.113	0.121
18.5	0.848	0.892	0.892	0.339	0.346	0.331	0.116	0.113	0.108	0.088	0.114	0.122
18.75	0.852	0.891	0.893	0.339	0.35	0.33	0.116	0.113	0.108	0.088	0.114	0.121
19	0.85	0.893	0.895	0.338	0.345	0.328	0.116	0.113	0.108	0.088	0.113	0.121
19.25	0.849	0.894	0.895	0.337	0.345	0.329	0.116	0.113	0.108	0.088	0.114	0.121
19.5	0.848	0.896	0.895	0.336	0.341	0.327	0.116	0.113	0.108	0.088	0.113	0.121
19.75	0.848	0.896	0.897	0.336	0.342	0.326	0.116	0.113	0.108	0.088	0.113	0.123
20	0.848	0.895	0.897	0.335	0.34	0.325	0.116	0.113	0.109	0.088	0.113	0.121
20.25	0.847	0.893	0.897	0.333	0.337	0.323	0.116	0.113	0.107	0.088	0.113	0.121
20.5	0.847	0.895	0.9	0.331	0.338	0.324	0.116	0.113	0.108	0.089	0.114	0.121
20.75	0.849	0.896	0.901	0.331	0.337	0.322	0.116	0.113	0.108	0.093	0.113	0.12
21	0.846	0.894	0.902	0.331	0.336	0.321	0.116	0.113	0.108	0.088	0.113	0.122
21.25	0.845	0.896	0.901	0.327	0.335	0.32	0.116	0.113	0.108	0.088	0.113	0.119
21.5	0.845	0.898	0.903	0.33	0.335	0.319	0.116	0.113	0.107	0.103	0.113	0.119
21.75	0.844	0.899	0.904	0.326	0.335	0.319	0.117	0.113	0.107	0.088	0.113	0.12
22	0.843	0.896	0.903	0.324	0.333	0.318	0.118	0.113	0.108	0.091	0.113	0.119
22.25	0.843	0.895	0.904	0.327	0.333	0.317	0.118	0.113	0.107	0.088	0.113	0.119
22.5	0.841	0.898	0.907	0.325	0.334	0.318	0.117	0.114	0.107	0.088	0.113	0.119
22.75	0.839	0.894	0.906	0.323	0.333	0.316	0.117	0.114	0.107	0.102	0.113	0.118
23	0.838	0.895	0.906	0.325	0.332	0.316	0.118	0.114	0.107	0.089	0.112	0.118
23.25	0.836	0.894	0.907	0.321	0.332	0.315	0.116	0.114	0.108	0.088	0.112	0.117
23.5	0.835	0.893	0.908	0.322	0.331	0.314	0.129	0.115	0.107	0.089	0.113	0.118
23.75	0.834	0.893	0.909	0.323	0.332	0.314	0.117	0.115	0.108	0.088	0.112	0.117
24	0.832	0.893	0.91	0.32	0.33	0.313	0.117	0.116	0.107	0.094	0.112	0.117
