# Supplementary material for: Metabolic reprogramming and altered cell envelope characteristics in a pentose phosphate pathway mutant increases MRSA resistance to β-lactam antibiotics
Source: PLoS Pathog. 2023 Jul 24;19(7):e1011536. doi: 10.1371/journal.ppat.1011536 (PMC10399904; doi:10.1371/journal.ppat.1011536)
Supplement: S1 Data — (ZIP) [file ppat.1011536.s015.zip › 00_EXCEL_Data/Fig S8C/Fig S8C.xlsx]

## Sheet: Sheet1
	JE2			pgl::tn			pgl::tn pLI50_pgl			pgl::kan			NE76			pgl/NE76			putA::tn			pgl/putA			sucA::tn			pgl/sucA			sucC::tn			pgl/sucC			NE626			pgl/NE626			gudB::tn			pgl/gudB
0.25	0.086	0.087	0.086	0.086	0.085	0.087	0.086	0.086	0.088	0.087	0.086	0.087	0.086	0.086	0.085	0.084	0.087	0.085	0.086	0.084	0.089	0.085	0.087	0.086	0.085	0.087	0.088	0.087	0.086	0.085	0.085	0.086	0.085	0.087	0.087	0.089	0.087	0.086	0.087	0.084	0.085	0.085	0.085	0.086	0.086	0.087	0.086	0.085
0.5	0.084	0.086	0.086	0.087	0.087	0.089	0.089	0.092	0.089	0.089	0.088	0.089	0.085	0.085	0.086	0.086	0.089	0.087	0.088	0.087	0.092	0.087	0.09	0.089	0.086	0.088	0.09	0.088	0.088	0.086	0.089	0.088	0.088	0.089	0.089	0.092	0.089	0.087	0.089	0.085	0.087	0.087	0.088	0.089	0.089	0.089	0.089	0.088
0.75	0.084	0.086	0.087	0.088	0.088	0.09	0.089	0.092	0.089	0.09	0.089	0.09	0.085	0.085	0.086	0.086	0.09	0.088	0.088	0.087	0.092	0.087	0.09	0.09	0.086	0.089	0.09	0.089	0.09	0.087	0.089	0.088	0.088	0.09	0.089	0.092	0.088	0.087	0.089	0.085	0.088	0.088	0.088	0.089	0.089	0.09	0.09	0.089
1	0.086	0.087	0.088	0.09	0.089	0.09	0.09	0.093	0.09	0.091	0.089	0.091	0.086	0.086	0.087	0.087	0.09	0.088	0.089	0.088	0.092	0.088	0.091	0.091	0.087	0.09	0.09	0.09	0.09	0.088	0.09	0.089	0.088	0.09	0.09	0.093	0.089	0.089	0.09	0.086	0.088	0.088	0.088	0.089	0.089	0.09	0.09	0.09
1.25	0.086	0.089	0.088	0.089	0.09	0.092	0.09	0.094	0.09	0.092	0.09	0.092	0.086	0.087	0.088	0.088	0.091	0.089	0.09	0.088	0.092	0.088	0.092	0.091	0.087	0.091	0.09	0.09	0.091	0.088	0.09	0.089	0.088	0.091	0.09	0.094	0.09	0.089	0.09	0.087	0.089	0.089	0.088	0.09	0.09	0.09	0.091	0.091
1.5	0.088	0.091	0.089	0.09	0.091	0.093	0.091	0.095	0.09	0.092	0.09	0.093	0.086	0.087	0.088	0.089	0.092	0.089	0.091	0.089	0.093	0.088	0.092	0.092	0.088	0.092	0.091	0.09	0.091	0.089	0.091	0.09	0.088	0.091	0.09	0.094	0.088	0.09	0.091	0.088	0.09	0.089	0.089	0.09	0.09	0.091	0.091	0.092
1.75	0.089	0.094	0.089	0.091	0.091	0.093	0.092	0.096	0.091	0.093	0.091	0.094	0.087	0.089	0.089	0.089	0.093	0.089	0.092	0.089	0.094	0.09	0.093	0.093	0.088	0.093	0.092	0.091	0.091	0.09	0.092	0.09	0.088	0.092	0.091	0.095	0.089	0.091	0.092	0.089	0.09	0.091	0.089	0.091	0.091	0.091	0.091	0.094
2	0.089	0.094	0.089	0.091	0.091	0.094	0.093	0.097	0.094	0.093	0.092	0.094	0.086	0.089	0.089	0.089	0.093	0.089	0.092	0.09	0.094	0.091	0.094	0.094	0.088	0.093	0.093	0.091	0.092	0.091	0.092	0.091	0.088	0.093	0.093	0.096	0.089	0.093	0.093	0.091	0.092	0.093	0.089	0.093	0.091	0.091	0.092	0.095
2.25	0.093	0.097	0.09	0.09	0.092	0.094	0.096	0.098	0.095	0.094	0.094	0.094	0.086	0.089	0.09	0.091	0.094	0.09	0.092	0.091	0.095	0.093	0.094	0.096	0.088	0.096	0.094	0.092	0.093	0.094	0.093	0.093	0.088	0.095	0.094	0.098	0.089	0.097	0.094	0.092	0.094	0.096	0.089	0.095	0.091	0.092	0.094	0.097
2.5	0.093	0.098	0.091	0.091	0.093	0.095	0.098	0.099	0.096	0.093	0.095	0.096	0.087	0.091	0.091	0.092	0.095	0.091	0.094	0.092	0.096	0.094	0.095	0.096	0.089	0.101	0.096	0.093	0.093	0.095	0.093	0.094	0.088	0.098	0.097	0.099	0.09	0.1	0.095	0.093	0.095	0.099	0.089	0.096	0.092	0.092	0.095	0.098
2.75	0.091	0.099	0.094	0.091	0.094	0.095	0.101	0.099	0.097	0.094	0.097	0.096	0.088	0.092	0.093	0.092	0.096	0.094	0.095	0.094	0.097	0.098	0.096	0.097	0.089	0.104	0.098	0.094	0.095	0.097	0.094	0.096	0.088	0.098	0.098	0.1	0.094	0.104	0.096	0.095	0.096	0.101	0.089	0.097	0.093	0.092	0.096	0.099
3	0.094	0.101	0.096	0.092	0.095	0.096	0.102	0.102	0.098	0.096	0.099	0.098	0.089	0.093	0.094	0.093	0.098	0.096	0.097	0.094	0.099	0.1	0.096	0.098	0.092	0.106	0.1	0.095	0.095	0.099	0.094	0.096	0.088	0.1	0.1	0.102	0.094	0.107	0.099	0.096	0.097	0.106	0.089	0.097	0.093	0.093	0.097	0.101
3.25	0.1	0.104	0.097	0.093	0.096	0.098	0.103	0.103	0.099	0.096	0.101	0.099	0.09	0.094	0.097	0.096	0.1	0.097	0.098	0.097	0.1	0.103	0.097	0.1	0.095	0.11	0.104	0.096	0.096	0.102	0.095	0.097	0.088	0.101	0.103	0.103	0.096	0.11	0.101	0.098	0.099	0.108	0.09	0.097	0.093	0.093	0.098	0.102
3.5	0.105	0.11	0.101	0.094	0.098	0.098	0.104	0.105	0.101	0.097	0.103	0.1	0.092	0.096	0.1	0.098	0.103	0.1	0.1	0.099	0.102	0.107	0.1	0.101	0.1	0.118	0.11	0.097	0.099	0.104	0.096	0.098	0.089	0.101	0.105	0.103	0.097	0.115	0.103	0.101	0.101	0.11	0.09	0.098	0.094	0.094	0.099	0.104
3.75	0.111	0.112	0.111	0.097	0.099	0.101	0.106	0.107	0.103	0.099	0.106	0.101	0.097	0.099	0.105	0.103	0.107	0.103	0.104	0.104	0.106	0.11	0.101	0.102	0.105	0.128	0.124	0.1	0.102	0.105	0.096	0.098	0.089	0.103	0.107	0.105	0.101	0.121	0.108	0.103	0.104	0.113	0.091	0.099	0.094	0.095	0.1	0.106
4	0.119	0.118	0.118	0.101	0.101	0.102	0.109	0.11	0.105	0.1	0.11	0.105	0.102	0.102	0.113	0.107	0.113	0.109	0.11	0.109	0.111	0.112	0.103	0.103	0.115	0.14	0.14	0.103	0.105	0.108	0.097	0.099	0.09	0.104	0.107	0.107	0.106	0.128	0.118	0.108	0.109	0.118	0.091	0.1	0.095	0.096	0.101	0.107
4.25	0.131	0.13	0.128	0.105	0.105	0.106	0.112	0.116	0.111	0.104	0.116	0.108	0.113	0.108	0.126	0.119	0.121	0.116	0.119	0.12	0.124	0.113	0.105	0.106	0.134	0.155	0.159	0.108	0.109	0.112	0.098	0.1	0.091	0.105	0.109	0.108	0.115	0.135	0.13	0.12	0.12	0.127	0.092	0.101	0.095	0.096	0.102	0.11
4.5	0.149	0.148	0.146	0.111	0.111	0.111	0.119	0.122	0.115	0.108	0.121	0.113	0.128	0.118	0.143	0.134	0.131	0.128	0.133	0.134	0.137	0.116	0.108	0.109	0.16	0.176	0.187	0.113	0.114	0.117	0.099	0.102	0.092	0.105	0.111	0.109	0.124	0.147	0.141	0.136	0.132	0.138	0.092	0.102	0.097	0.098	0.103	0.111
4.75	0.174	0.171	0.172	0.119	0.119	0.118	0.128	0.132	0.124	0.112	0.128	0.119	0.143	0.136	0.168	0.149	0.144	0.14	0.151	0.15	0.15	0.12	0.114	0.112	0.193	0.213	0.221	0.12	0.12	0.125	0.1	0.104	0.093	0.108	0.113	0.112	0.137	0.16	0.155	0.149	0.145	0.152	0.094	0.103	0.097	0.1	0.105	0.113
5	0.207	0.202	0.197	0.127	0.128	0.125	0.137	0.148	0.138	0.12	0.139	0.123	0.165	0.153	0.197	0.162	0.16	0.152	0.178	0.175	0.178	0.123	0.122	0.118	0.238	0.247	0.271	0.127	0.13	0.135	0.101	0.106	0.095	0.112	0.116	0.115	0.151	0.185	0.179	0.161	0.158	0.165	0.094	0.105	0.098	0.102	0.107	0.115
5.25	0.255	0.239	0.232	0.139	0.138	0.136	0.154	0.168	0.161	0.131	0.152	0.131	0.197	0.185	0.234	0.177	0.177	0.167	0.213	0.206	0.217	0.129	0.133	0.124	0.291	0.307	0.334	0.139	0.142	0.149	0.103	0.111	0.098	0.116	0.12	0.12	0.172	0.217	0.208	0.176	0.172	0.182	0.096	0.108	0.1	0.103	0.109	0.118
5.5	0.314	0.298	0.286	0.149	0.154	0.153	0.184	0.205	0.197	0.141	0.172	0.143	0.241	0.217	0.285	0.197	0.194	0.185	0.257	0.246	0.26	0.142	0.145	0.132	0.363	0.376	0.411	0.15	0.159	0.164	0.106	0.118	0.108	0.121	0.127	0.129	0.204	0.256	0.247	0.192	0.188	0.198	0.099	0.116	0.104	0.107	0.112	0.121
5.75	0.392	0.37	0.348	0.162	0.179	0.171	0.221	0.238	0.234	0.153	0.198	0.164	0.302	0.262	0.349	0.22	0.22	0.212	0.314	0.3	0.318	0.157	0.15	0.141	0.451	0.461	0.506	0.166	0.18	0.19	0.11	0.131	0.123	0.125	0.136	0.138	0.241	0.314	0.299	0.213	0.21	0.219	0.102	0.125	0.108	0.109	0.117	0.127
6	0.491	0.455	0.427	0.181	0.199	0.193	0.252	0.283	0.266	0.174	0.218	0.181	0.373	0.317	0.43	0.246	0.248	0.241	0.385	0.37	0.387	0.169	0.167	0.154	0.548	0.554	0.606	0.183	0.203	0.22	0.117	0.146	0.143	0.128	0.145	0.142	0.297	0.374	0.363	0.239	0.236	0.242	0.105	0.133	0.114	0.115	0.125	0.137
6.25	0.609	0.561	0.526	0.202	0.221	0.218	0.297	0.339	0.319	0.187	0.244	0.201	0.464	0.388	0.521	0.277	0.277	0.27	0.469	0.451	0.477	0.187	0.188	0.171	0.65	0.653	0.698	0.205	0.225	0.241	0.127	0.164	0.155	0.133	0.15	0.145	0.368	0.449	0.44	0.268	0.266	0.27	0.114	0.147	0.124	0.12	0.135	0.147
6.5	0.69	0.663	0.627	0.224	0.248	0.245	0.355	0.402	0.383	0.212	0.274	0.225	0.571	0.477	0.615	0.313	0.312	0.305	0.564	0.541	0.573	0.212	0.207	0.194	0.747	0.745	0.769	0.231	0.254	0.269	0.142	0.194	0.175	0.143	0.159	0.154	0.456	0.53	0.534	0.305	0.301	0.303	0.119	0.166	0.134	0.122	0.145	0.153
6.75	0.778	0.742	0.707	0.256	0.279	0.276	0.417	0.469	0.451	0.242	0.308	0.252	0.672	0.575	0.703	0.356	0.358	0.35	0.65	0.631	0.663	0.233	0.232	0.22	0.829	0.82	0.842	0.26	0.289	0.3	0.157	0.229	0.203	0.157	0.176	0.173	0.568	0.625	0.619	0.349	0.344	0.342	0.137	0.198	0.148	0.133	0.156	0.161
7	0.856	0.815	0.783	0.293	0.316	0.313	0.485	0.539	0.524	0.274	0.347	0.286	0.754	0.668	0.775	0.405	0.405	0.399	0.738	0.721	0.738	0.261	0.261	0.244	0.892	0.888	0.889	0.297	0.328	0.34	0.182	0.267	0.243	0.173	0.197	0.195	0.686	0.719	0.69	0.4	0.395	0.389	0.162	0.233	0.171	0.141	0.166	0.171
7.25	0.893	0.878	0.85	0.339	0.36	0.357	0.563	0.619	0.616	0.314	0.392	0.324	0.836	0.753	0.838	0.46	0.459	0.453	0.808	0.787	0.803	0.293	0.296	0.276	0.933	0.928	0.927	0.337	0.374	0.384	0.212	0.314	0.294	0.192	0.215	0.211	0.746	0.795	0.762	0.455	0.451	0.44	0.189	0.28	0.199	0.149	0.182	0.194
7.5	0.937	0.923	0.894	0.39	0.407	0.404	0.642	0.697	0.7	0.36	0.441	0.368	0.9	0.825	0.881	0.525	0.523	0.514	0.867	0.844	0.854	0.33	0.336	0.308	0.983	0.972	0.967	0.387	0.423	0.436	0.247	0.371	0.353	0.21	0.241	0.231	0.822	0.863	0.829	0.519	0.512	0.496	0.225	0.336	0.238	0.165	0.199	0.209
7.75	0.994	0.968	0.937	0.451	0.461	0.458	0.716	0.758	0.759	0.413	0.499	0.418	0.947	0.874	0.917	0.598	0.593	0.583	0.909	0.885	0.892	0.372	0.382	0.346	1.021	1.005	1.005	0.444	0.485	0.494	0.29	0.438	0.429	0.236	0.27	0.258	0.901	0.903	0.867	0.595	0.581	0.559	0.27	0.402	0.284	0.182	0.221	0.231
8	1.035	1.015	0.979	0.527	0.523	0.521	0.775	0.818	0.82	0.478	0.566	0.482	1.004	0.917	0.96	0.664	0.657	0.652	0.956	0.936	0.936	0.419	0.434	0.388	1.055	1.038	1.031	0.51	0.552	0.559	0.341	0.519	0.523	0.265	0.303	0.286	0.943	0.946	0.906	0.672	0.656	0.625	0.325	0.464	0.342	0.199	0.246	0.257
8.25	1.061	1.049	1.015	0.608	0.592	0.591	0.83	0.863	0.869	0.555	0.631	0.552	1.047	0.951	0.998	0.726	0.713	0.708	1	0.976	0.974	0.473	0.493	0.439	1.067	1.05	1.04	0.587	0.621	0.63	0.403	0.609	0.636	0.297	0.34	0.32	1.002	0.991	0.948	0.733	0.72	0.697	0.384	0.55	0.404	0.223	0.276	0.285
8.5	1.077	1.068	1.04	0.683	0.652	0.65	0.878	0.913	0.92	0.615	0.684	0.616	1.08	0.988	1.015	0.804	0.79	0.789	1.032	1.009	1.007	0.534	0.562	0.5	1.063	1.048	1.035	0.661	0.688	0.696	0.477	0.707	0.746	0.335	0.379	0.359	1.05	1.02	0.982	0.812	0.787	0.762	0.457	0.649	0.48	0.251	0.309	0.318
8.75	1.072	1.067	1.049	0.76	0.725	0.714	0.931	0.958	0.969	0.705	0.763	0.686	1.097	1.016	1.023	0.867	0.858	0.857	1.049	1.03	1.025	0.594	0.628	0.569	1.056	1.038	1.024	0.733	0.756	0.753	0.566	0.733	0.779	0.378	0.425	0.402	1.087	1.035	1.001	0.878	0.86	0.831	0.551	0.732	0.573	0.282	0.344	0.352
9	1.068	1.059	1.041	0.85	0.805	0.792	0.97	0.992	1.013	0.793	0.836	0.748	1.096	1.027	1.015	0.917	0.909	0.91	1.048	1.031	1.026	0.654	0.693	0.62	1.053	1.028	1.019	0.811	0.831	0.827	0.665	0.779	0.841	0.425	0.473	0.45	1.104	1.035	1.005	0.931	0.911	0.895	0.643	0.799	0.672	0.318	0.381	0.391
9.25	1.064	1.051	1.035	0.922	0.876	0.858	1.001	1.009	1.04	0.876	0.895	0.806	1.091	1.025	1.009	0.957	0.952	0.961	1.039	1.022	1.017	0.71	0.762	0.68	1.052	1.022	1.014	0.879	0.893	0.894	0.75	0.817	0.882	0.478	0.527	0.504	1.108	1.028	0.996	0.982	0.958	0.947	0.723	0.856	0.751	0.36	0.426	0.438
9.5	1.057	1.046	1.03	0.974	0.928	0.913	1.016	1.015	1.052	0.934	0.934	0.84	1.089	1.014	1.003	1	0.99	1.005	1.033	1.016	1.013	0.784	0.84	0.758	1.048	1.016	1.01	0.935	0.945	0.946	0.76	0.857	0.928	0.537	0.586	0.562	1.104	1.023	0.99	1.022	1.017	0.992	0.795	0.902	0.816	0.408	0.477	0.493
9.75	1.055	1.042	1.026	1.021	0.969	0.956	1.019	1.011	1.044	0.978	0.959	0.874	1.086	1.007	0.996	1.04	1.027	1.04	1.031	1.012	1.011	0.853	0.906	0.834	1.046	1.01	1.006	0.984	0.976	0.989	0.801	0.904	0.971	0.601	0.651	0.622	1.101	1.017	0.985	1.057	1.053	1.032	0.846	0.957	0.868	0.463	0.539	0.56
10	1.051	1.041	1.025	1.044	0.993	1.002	1.005	0.999	1.036	0.997	0.981	0.918	1.084	1.001	0.993	1.076	1.065	1.083	1.029	1.01	1.012	0.909	0.953	0.883	1.044	1.008	1.004	1.03	1.019	1.031	0.834	0.94	1.009	0.667	0.715	0.682	1.103	1.013	0.981	1.09	1.089	1.071	0.903	0.994	0.913	0.527	0.606	0.628
10.25	1.048	1.038	1.02	1.069	1.019	1.027	0.995	0.992	1.03	1.016	1.007	0.959	1.081	0.996	0.987	1.1	1.088	1.113	1.026	1.01	1.012	0.953	1.001	0.923	1.041	1.005	0.998	1.069	1.059	1.077	0.878	0.968	1.032	0.736	0.779	0.739	1.1	1.008	0.976	1.11	1.114	1.1	0.953	1.025	0.965	0.602	0.68	0.702
10.5	1.042	1.037	1.018	1.079	1.042	1.055	0.985	0.987	1.028	1.043	1.03	0.991	1.08	0.993	0.983	1.12	1.109	1.137	1.025	1.011	1.012	0.992	1.045	0.929	1.038	0.999	0.993	1.104	1.087	1.103	0.914	0.981	1.036	0.807	0.851	0.812	1.101	1.004	0.973	1.126	1.132	1.12	0.996	1.042	1.003	0.676	0.75	0.777
10.75	1.037	1.032	1.016	1.079	1.059	1.068	0.978	0.982	1.026	1.051	1.043	1.021	1.08	0.989	0.979	1.14	1.122	1.153	1.021	1.01	1.011	1.032	1.084	0.942	1.036	0.997	0.993	1.124	1.107	1.115	0.945	0.983	1.033	0.88	0.912	0.881	1.101	1.001	0.968	1.147	1.145	1.136	1.03	1.047	1.035	0.755	0.821	0.848
11	1.034	1.029	1.013	1.071	1.065	1.085	0.974	0.977	1.026	1.04	1.047	1.03	1.076	0.985	0.976	1.152	1.13	1.164	1.018	1.007	1.008	1.072	1.113	0.972	1.034	0.996	0.99	1.144	1.125	1.128	0.962	0.979	1.032	0.946	0.963	0.934	1.1	0.996	0.963	1.151	1.152	1.146	1.047	1.04	1.056	0.828	0.876	0.907
11.25	1.032	1.028	1.011	1.061	1.071	1.086	0.97	0.974	1.023	1.037	1.047	1.04	1.076	0.981	0.973	1.162	1.138	1.179	1.016	1.005	1.007	1.1	1.128	0.999	1.032	0.993	0.987	1.157	1.147	1.139	0.965	0.979	1.033	1.002	1.012	0.977	1.099	0.994	0.959	1.154	1.158	1.152	1.047	1.035	1.059	0.893	0.926	0.94
11.5	1.029	1.024	1.009	1.051	1.067	1.082	0.967	0.974	1.022	1.033	1.047	1.055	1.074	0.979	0.97	1.168	1.145	1.19	1.014	1.004	1.007	1.114	1.141	1.021	1.031	0.991	0.984	1.164	1.162	1.146	0.96	0.98	1.035	1.048	1.052	1.01	1.099	0.992	0.956	1.158	1.161	1.16	1.044	1.032	1.052	0.946	0.976	0.958
11.75	1.027	1.024	1.007	1.033	1.062	1.069	0.964	0.973	1.02	1.032	1.043	1.072	1.072	0.975	0.969	1.172	1.151	1.194	1.012	1.003	1.004	1.129	1.148	1.048	1.028	0.988	0.981	1.17	1.173	1.152	0.955	0.981	1.034	1.091	1.092	1.043	1.097	0.988	0.953	1.159	1.161	1.165	1.042	1.031	1.048	0.99	1.018	0.963
12	1.022	1.023	1.004	1.019	1.055	1.051	0.959	0.969	1.018	1.033	1.04	1.083	1.071	0.973	0.966	1.178	1.151	1.195	1.01	1	1.003	1.141	1.148	1.065	1.024	0.984	0.975	1.175	1.181	1.154	0.952	0.981	1.034	1.132	1.124	1.067	1.098	0.985	0.95	1.161	1.157	1.171	1.042	1.029	1.045	1.029	1.058	0.981
12.25	1.016	1.017	1	1.007	1.05	1.036	0.955	0.966	1.016	1.028	1.038	1.093	1.068	0.971	0.963	1.177	1.148	1.189	1.008	1	1.002	1.159	1.152	1.077	1.02	0.98	0.971	1.176	1.185	1.154	0.951	0.98	1.033	1.165	1.144	1.08	1.096	0.982	0.947	1.157	1.152	1.175	1.041	1.028	1.044	1.075	1.079	0.998
12.5	1.008	1.013	0.995	0.998	1.042	1.029	0.953	0.963	1.013	1.019	1.028	1.106	1.064	0.967	0.957	1.173	1.142	1.177	1.005	0.995	0.998	1.16	1.161	1.08	1.017	0.977	0.968	1.174	1.186	1.147	0.95	0.977	1.031	1.185	1.161	1.095	1.093	0.977	0.942	1.149	1.142	1.174	1.039	1.027	1.043	1.107	1.088	1.011
12.75	1.004	1.01	0.995	0.984	1.03	1.017	0.95	0.961	1.012	1.013	1.022	1.111	1.06	0.964	0.953	1.166	1.146	1.162	1	0.993	0.995	1.165	1.185	1.077	1.014	0.974	0.966	1.165	1.182	1.139	0.948	0.977	1.031	1.199	1.174	1.107	1.089	0.972	0.938	1.141	1.133	1.171	1.039	1.026	1.042	1.127	1.091	1.021
13	0.997	1.006	0.987	0.963	1.021	1.004	0.948	0.959	1.006	1.004	1.012	1.113	1.056	0.961	0.948	1.157	1.129	1.144	0.996	0.989	0.99	1.167	1.182	1.068	1.011	0.969	0.961	1.16	1.179	1.13	0.946	0.976	1.029	1.211	1.182	1.113	1.083	0.966	0.933	1.131	1.121	1.166	1.038	1.022	1.041	1.134	1.115	1.025
13.25	0.993	1.002	0.983	0.95	1.009	0.989	0.947	0.96	1.006	0.994	1.008	1.117	1.054	0.955	0.943	1.145	1.128	1.125	0.99	0.985	0.987	1.162	1.18	1.06	1.007	0.965	0.958	1.15	1.175	1.12	0.946	0.976	1.032	1.22	1.184	1.112	1.08	0.961	0.927	1.121	1.109	1.16	1.036	1.021	1.039	1.143	1.125	1.022
13.5	0.981	0.998	0.979	0.929	0.993	0.971	0.944	0.958	1.003	0.979	1	1.118	1.05	0.95	0.939	1.139	1.119	1.111	0.987	0.982	0.983	1.154	1.175	1.027	1.002	0.962	0.955	1.141	1.172	1.11	0.944	0.973	1.028	1.221	1.183	1.103	1.076	0.957	0.924	1.115	1.101	1.15	1.037	1.021	1.039	1.149	1.125	1.013
13.75	0.973	0.995	0.975	0.919	0.976	0.951	0.939	0.953	0.995	0.972	1	1.129	1.046	0.948	0.935	1.127	1.111	1.094	0.984	0.978	0.979	1.144	1.168	1.007	0.999	0.96	0.953	1.13	1.17	1.1	0.943	0.971	1.028	1.22	1.177	1.092	1.073	0.952	0.918	1.107	1.099	1.148	1.034	1.019	1.039	1.15	1.114	1.005
14	0.968	0.992	0.972	0.912	0.97	0.945	0.934	0.952	0.992	0.969	1.003	1.139	1.043	0.942	0.93	1.116	1.104	1.079	0.98	0.976	0.976	1.133	1.158	0.988	0.995	0.957	0.95	1.126	1.168	1.099	0.942	0.97	1.026	1.216	1.17	1.077	1.069	0.949	0.914	1.099	1.096	1.145	1.035	1.016	1.037	1.151	1.1	1
14.25	0.955	0.99	0.969	0.903	0.954	0.936	0.931	0.95	0.988	0.967	1.008	1.151	1.039	0.939	0.926	1.103	1.097	1.058	0.976	0.972	0.972	1.122	1.153	0.977	0.993	0.951	0.948	1.115	1.161	1.094	0.941	0.968	1.024	1.213	1.165	1.065	1.066	0.945	0.91	1.09	1.093	1.139	1.035	1.016	1.038	1.149	1.084	0.991
14.5	0.938	0.985	0.965	0.896	0.94	0.915	0.923	0.945	0.982	0.966	1.001	1.163	1.034	0.934	0.922	1.09	1.086	1.041	0.972	0.968	0.968	1.114	1.147	0.968	0.989	0.947	0.944	1.107	1.155	1.089	0.938	0.964	1.022	1.206	1.155	1.05	1.062	0.942	0.906	1.085	1.092	1.134	1.036	1.014	1.037	1.143	1.066	0.979
14.75	0.932	0.983	0.962	0.89	0.929	0.906	0.921	0.944	0.978	0.964	1.005	1.176	1.032	0.93	0.919	1.078	1.079	1.032	0.969	0.965	0.965	1.109	1.134	0.961	0.985	0.942	0.942	1.105	1.149	1.081	0.937	0.962	1.024	1.199	1.145	1.044	1.059	0.938	0.903	1.077	1.082	1.129	1.037	1.01	1.035	1.139	1.049	0.966
15	0.929	0.98	0.959	0.886	0.928	0.894	0.915	0.939	0.963	0.967	1.012	1.188	1.029	0.927	0.916	1.067	1.071	1.024	0.966	0.961	0.962	1.1	1.122	0.953	0.982	0.938	0.94	1.094	1.136	1.07	0.934	0.959	1.019	1.194	1.146	1.036	1.057	0.935	0.899	1.071	1.077	1.122	1.036	1.007	1.034	1.136	1.031	0.955
15.25	0.925	0.971	0.956	0.884	0.923	0.874	0.912	0.936	0.958	0.966	1.036	1.199	1.026	0.923	0.912	1.059	1.062	1.021	0.963	0.958	0.957	1.087	1.108	0.947	0.979	0.933	0.936	1.087	1.12	1.067	0.931	0.955	1.017	1.192	1.142	1.024	1.054	0.931	0.895	1.062	1.067	1.115	1.03	1.004	1.031	1.131	1.013	0.939
15.5	0.924	0.953	0.954	0.88	0.918	0.87	0.91	0.935	0.954	0.97	1.035	1.21	1.024	0.92	0.909	1.054	1.051	1.014	0.959	0.956	0.955	1.073	1.097	0.947	0.977	0.93	0.934	1.077	1.101	1.063	0.928	0.953	1.015	1.189	1.137	1.01	1.052	0.927	0.891	1.051	1.059	1.109	1.028	0.999	1.028	1.121	0.996	0.924
15.75	0.924	0.952	0.951	0.877	0.918	0.867	0.904	0.933	0.95	0.984	1.053	1.221	1.024	0.918	0.906	1.053	1.058	1.001	0.958	0.954	0.954	1.058	1.085	0.95	0.976	0.925	0.932	1.064	1.084	1.055	0.926	0.951	1.014	1.19	1.132	0.999	1.049	0.924	0.888	1.041	1.044	1.093	1.025	0.996	1.026	1.111	0.986	0.917
16	0.922	0.951	0.948	0.873	0.914	0.866	0.896	0.93	0.948	0.994	1.062	1.229	1.021	0.915	0.903	1.045	1.054	0.99	0.954	0.949	0.95	1.045	1.075	0.938	0.973	0.924	0.931	1.052	1.065	1.044	0.924	0.948	1.013	1.189	1.13	0.984	1.045	0.919	0.883	1.031	1.029	1.079	1.023	0.993	1.023	1.1	0.973	0.906
16.25	0.92	0.95	0.946	0.868	0.916	0.871	0.892	0.928	0.946	1.007	1.083	1.239	1.017	0.912	0.9	1.041	1.038	0.978	0.951	0.947	0.947	1.031	1.067	0.943	0.973	0.922	0.928	1.038	1.05	1.033	0.921	0.946	1.011	1.186	1.125	0.973	1.042	0.916	0.881	1.02	1.017	1.065	1.022	0.991	1.021	1.089	0.961	0.896
16.5	0.924	0.942	0.943	0.865	0.925	0.871	0.888	0.925	0.942	1.028	1.103	1.25	1.015	0.909	0.898	1.037	1.02	0.971	0.948	0.944	0.943	1.021	1.064	0.948	0.971	0.92	0.926	1.026	1.039	1.031	0.918	0.945	1.009	1.186	1.122	0.967	1.038	0.913	0.878	1.006	1.004	1.047	1.018	0.986	1.018	1.073	0.953	0.891
16.75	0.915	0.937	0.942	0.864	0.933	0.883	0.886	0.922	0.937	1.053	1.116	1.26	1.013	0.906	0.894	1.033	0.999	0.957	0.946	0.942	0.941	1.012	1.057	0.971	0.969	0.92	0.924	1.011	1.024	1.022	0.917	0.943	1.009	1.182	1.114	0.963	1.037	0.909	0.874	0.986	0.993	1.028	1.016	0.984	1.016	1.054	0.939	0.889
17	0.913	0.937	0.944	0.862	0.941	0.892	0.883	0.918	0.937	1.061	1.134	1.269	1.012	0.903	0.893	1.031	0.986	0.946	0.943	0.939	0.938	1.001	1.037	0.979	0.969	0.918	0.922	1.001	1.012	1.018	0.914	0.941	1.006	1.18	1.108	0.965	1.035	0.904	0.871	0.972	0.981	1.014	1.013	0.98	1.013	1.034	0.921	0.889
17.25	0.913	0.935	0.942	0.864	0.944	0.908	0.882	0.915	0.933	1.095	1.149	1.277	1.009	0.9	0.889	1.029	0.973	0.922	0.941	0.937	0.936	0.994	1.008	0.997	0.966	0.916	0.92	0.995	0.997	1.014	0.912	0.939	1.004	1.175	1.102	0.96	1.033	0.9	0.868	0.962	0.973	1.003	1.011	0.977	1.011	1.016	0.902	0.898
17.5	0.913	0.933	0.939	0.867	0.95	0.926	0.878	0.911	0.93	1.105	1.169	1.285	1.008	0.898	0.887	1.031	0.961	0.909	0.938	0.935	0.933	0.983	0.989	1.018	0.964	0.915	0.918	0.987	0.996	1.011	0.91	0.937	1.002	1.17	1.097	0.961	1.03	0.898	0.865	0.954	0.966	0.991	1.009	0.974	1.008	0.997	0.907	0.896
17.75	0.91	0.932	0.932	0.872	0.966	0.944	0.872	0.907	0.925	1.119	1.181	1.294	1.006	0.895	0.884	1.034	0.957	0.905	0.936	0.932	0.931	0.976	0.977	1.044	0.964	0.914	0.918	0.976	0.996	1.01	0.909	0.935	1	1.163	1.092	0.957	1.028	0.895	0.862	0.945	0.956	0.982	1.006	0.972	1.006	0.979	0.903	0.893
18	0.909	0.931	0.931	0.88	0.987	0.961	0.865	0.905	0.912	1.143	1.199	1.302	1.006	0.893	0.882	1.038	0.95	0.907	0.934	0.93	0.928	0.973	0.964	1.069	0.963	0.913	0.916	0.96	0.989	1.01	0.906	0.932	0.999	1.152	1.086	0.962	1.026	0.892	0.858	0.941	0.946	0.973	1.003	0.969	1.004	0.969	0.899	0.913
18.25	0.91	0.929	0.931	0.892	1.007	0.994	0.858	0.9	0.907	1.168	1.228	1.311	1.004	0.89	0.879	1.037	0.947	0.912	0.932	0.929	0.925	0.967	0.962	1.11	0.96	0.911	0.913	0.942	0.978	1.01	0.904	0.93	0.997	1.135	1.08	0.983	1.025	0.891	0.857	0.931	0.937	0.969	1.001	0.966	1.002	0.969	0.921	0.93
18.5	0.909	0.927	0.927	0.91	1.02	1.016	0.845	0.896	0.905	1.176	1.233	1.317	1.003	0.886	0.876	1.041	0.94	0.913	0.929	0.926	0.921	0.966	0.963	1.124	0.959	0.909	0.91	0.922	0.964	1.012	0.901	0.926	0.996	1.115	1.074	0.988	1.023	0.888	0.855	0.932	0.932	0.961	0.999	0.962	0.999	0.957	0.921	0.937
18.75	0.909	0.924	0.926	0.936	1.058	1.042	0.836	0.89	0.902	1.197	1.25	1.325	1.003	0.886	0.875	1.041	0.937	0.92	0.927	0.924	0.92	0.963	0.972	1.131	0.954	0.909	0.907	0.918	0.951	1.008	0.899	0.925	0.995	1.093	1.067	1.028	1.022	0.886	0.852	0.928	0.93	0.952	0.996	0.961	0.996	0.947	0.925	0.99
19	0.909	0.868	0.921	0.952	1.075	1.051	0.829	0.889	0.902	1.208	1.262	1.33	1.002	0.885	0.872	1.036	0.928	0.932	0.925	0.922	0.919	0.966	0.977	1.144	0.955	0.909	0.906	0.912	0.94	1.006	0.896	0.928	0.994	1.074	1.061	1.04	1.021	0.884	0.85	0.938	0.926	0.944	0.994	0.958	0.995	0.937	0.928	1.024
19.25	0.912	0.863	0.918	0.981	1.104	1.083	0.824	0.885	0.9	1.221	1.274	1.337	1.002	0.882	0.871	1.048	0.932	0.935	0.924	0.92	0.916	0.981	0.986	1.173	0.954	0.908	0.904	0.897	0.927	1.006	0.895	0.928	0.992	1.059	1.061	1.09	1.02	0.881	0.847	0.926	0.922	0.936	0.991	0.955	0.993	0.928	0.934	1.049
19.5	0.914	0.86	0.918	1.02	1.133	1.108	0.815	0.881	0.896	1.235	1.277	1.342	1.001	0.879	0.868	1.068	0.936	0.951	0.922	0.919	0.913	0.993	0.994	1.196	0.954	0.907	0.904	0.891	0.927	1.002	0.892	0.925	0.989	1.049	1.059	1.123	1.02	0.88	0.846	0.921	0.922	0.932	0.989	0.952	0.991	0.926	0.942	1.07
19.75	0.916	0.86	0.917	1.052	1.151	1.128	0.809	0.882	0.895	1.246	1.292	1.348	0.999	0.877	0.865	1.079	0.935	0.975	0.919	0.916	0.911	1	1.005	1.212	0.954	0.907	0.902	0.893	0.914	1.009	0.89	0.923	0.988	1.042	1.043	1.166	1.018	0.876	0.844	0.916	0.922	0.929	0.987	0.949	0.989	0.921	0.959	1.092
20	0.914	0.861	0.917	1.117	1.17	1.157	0.803	0.88	0.893	1.258	1.304	1.354	0.999	0.875	0.864	1.089	0.939	0.989	0.918	0.914	0.91	1.023	1.017	1.212	0.952	0.906	0.899	0.885	0.904	1.005	0.888	0.921	0.987	1.032	1.042	1.174	1.018	0.873	0.841	0.927	0.923	0.917	0.984	0.946	0.985	0.916	0.968	1.107
20.25	0.916	0.861	0.916	1.146	1.193	1.183	0.787	0.874	0.891	1.267	1.313	1.36	0.998	0.874	0.862	1.093	0.946	1.007	0.917	0.913	0.907	1.039	1.024	1.215	0.952	0.906	0.898	0.877	0.9	1.007	0.887	0.921	0.987	1.033	1.04	1.196	1.017	0.87	0.84	0.927	0.915	0.92	0.982	0.944	0.984	0.909	0.961	1.118
20.5	0.917	0.862	0.915	1.152	1.201	1.206	0.774	0.871	0.892	1.278	1.321	1.365	0.997	0.87	0.859	1.096	0.965	1.03	0.914	0.91	0.904	1.066	1.037	1.241	0.952	0.905	0.897	0.873	0.901	1.01	0.885	0.918	0.985	1.03	1.043	1.228	1.016	0.869	0.837	0.936	0.925	0.937	0.98	0.941	0.982	0.907	0.983	1.13
20.75	0.918	0.862	0.914	1.197	1.224	1.214	0.757	0.863	0.891	1.285	1.329	1.369	0.997	0.869	0.858	1.111	0.974	1.061	0.912	0.909	0.902	1.083	1.056	1.251	0.953	0.905	0.896	0.879	0.905	1.015	0.883	0.915	0.983	1.029	1.055	1.238	1.017	0.868	0.836	0.944	0.932	0.947	0.978	0.94	0.98	0.905	0.996	1.15
21	0.907	0.861	0.916	1.256	1.236	1.235	0.752	0.861	0.889	1.295	1.339	1.375	0.997	0.868	0.856	1.138	1.009	1.11	0.91	0.908	0.901	1.109	1.078	1.278	0.954	0.904	0.895	0.901	0.914	1.024	0.881	0.914	0.983	1.029	1.059	1.267	1.016	0.864	0.834	0.957	0.95	0.96	0.976	0.938	0.978	0.901	1.002	1.161
21.25	0.771	0.864	0.914	1.268	1.25	1.259	0.742	0.853	0.888	1.302	1.346	1.379	0.998	0.867	0.855	1.155	1.03	1.137	0.909	0.906	0.9	1.113	1.087	1.272	0.954	0.905	0.895	0.909	0.922	1.039	0.879	0.912	0.98	1.035	1.064	1.266	1.016	0.863	0.833	0.972	0.964	0.966	0.973	0.935	0.976	0.9	1.005	1.154
21.5	0.712	0.865	0.915	1.306	1.27	1.257	0.745	0.85	0.887	1.312	1.355	1.386	0.998	0.866	0.853	1.205	1.088	1.194	0.908	0.905	0.899	1.14	1.122	1.287	0.955	0.905	0.893	0.933	0.943	1.058	0.877	0.909	0.98	1.039	1.068	1.297	1.014	0.862	0.831	1.002	1.003	1.002	0.972	0.933	0.975	0.906	1.03	1.191
21.75	0.7	0.837	0.848	1.34	1.277	1.276	0.736	0.845	0.887	1.318	1.361	1.388	0.996	0.863	0.851	1.202	1.109	1.217	0.905	0.902	0.896	1.153	1.121	1.31	0.956	0.906	0.894	0.957	0.963	1.08	0.877	0.908	0.979	1.055	1.082	1.314	1.014	0.862	0.83	1.024	1.027	1.024	0.97	0.931	0.974	0.907	1.031	1.212
22	0.674	0.834	0.858	1.372	1.287	1.294	0.734	0.84	0.886	1.327	1.37	1.396	0.997	0.861	0.849	1.239	1.157	1.257	0.904	0.903	0.896	1.17	1.14	1.315	0.956	0.905	0.89	0.974	0.984	1.086	0.873	0.906	0.978	1.062	1.089	1.315	1.014	0.858	0.828	1.054	1.053	1.06	0.968	0.929	0.97	0.91	1.059	1.213
22.25	0.676	0.834	0.863	1.401	1.296	1.317	0.734	0.829	0.885	1.334	1.377	1.4	0.997	0.86	0.847	1.277	1.194	1.28	0.903	0.902	0.894	1.18	1.165	1.349	0.956	0.905	0.892	1.005	1.01	1.116	0.873	0.904	0.976	1.087	1.109	1.344	1.015	0.858	0.828	1.089	1.081	1.096	0.967	0.927	0.969	0.919	1.081	1.24
22.5	0.675	0.836	0.808	1.425	1.304	1.317	0.731	0.819	0.883	1.34	1.383	1.406	0.998	0.858	0.845	1.301	1.236	1.303	0.901	0.9	0.893	1.204	1.172	1.359	0.957	0.906	0.891	1.03	1.056	1.14	0.87	0.902	0.975	1.105	1.133	1.35	1.016	0.856	0.826	1.117	1.117	1.139	0.965	0.925	0.968	0.935	1.108	1.241
22.75	0.667	0.836	0.8	1.438	1.314	1.331	0.728	0.817	0.882	1.347	1.388	1.413	0.999	0.857	0.844	1.323	1.25	1.318	0.9	0.9	0.892	1.226	1.189	1.365	0.958	0.906	0.89	1.069	1.077	1.16	0.869	0.901	0.974	1.128	1.145	1.356	1.017	0.855	0.825	1.15	1.147	1.168	0.963	0.924	0.966	0.942	1.132	1.266
23	0.665	0.827	0.803	1.458	1.32	1.332	0.697	0.815	0.88	1.353	1.395	1.418	0.999	0.855	0.843	1.339	1.265	1.325	0.898	0.898	0.891	1.244	1.212	1.375	0.959	0.906	0.889	1.097	1.101	1.184	0.867	0.899	0.973	1.138	1.164	1.355	1.017	0.853	0.825	1.179	1.174	1.198	0.961	0.921	0.964	0.951	1.152	1.271
23.25	0.642	0.828	0.805	1.47	1.329	1.342	0.695	0.808	0.878	1.359	1.4	1.423	1	0.854	0.841	1.362	1.278	1.355	0.897	0.897	0.89	1.263	1.237	1.385	0.958	0.907	0.888	1.118	1.124	1.201	0.865	0.897	0.972	1.156	1.178	1.374	1.018	0.852	0.824	1.21	1.196	1.221	0.959	0.919	0.963	0.967	1.162	1.277
23.5	0.6	0.823	0.807	1.49	1.337	1.327	0.69	0.806	0.871	1.366	1.406	1.427	1.001	0.853	0.84	1.38	1.287	1.374	0.896	0.897	0.889	1.285	1.261	1.391	0.958	0.907	0.889	1.138	1.14	1.208	0.864	0.896	0.97	1.18	1.198	1.372	1.019	0.852	0.822	1.236	1.222	1.254	0.958	0.918	0.961	0.982	1.183	1.278
23.75	0.602	0.824	0.81	1.499	1.342	1.323	0.685	0.806	0.851	1.371	1.411	1.43	1.003	0.852	0.839	1.391	1.295	1.384	0.895	0.896	0.888	1.306	1.278	1.386	0.954	0.907	0.887	1.135	1.142	1.227	0.862	0.894	0.969	1.184	1.21	1.378	1.02	0.85	0.822	1.262	1.235	1.277	0.956	0.915	0.958	0.998	1.196	1.29
24	0.602	0.814	0.807	1.493	1.347	1.318	0.676	0.801	0.773	1.376	1.417	1.434	1.004	0.85	0.837	1.393	1.283	1.379	0.894	0.896	0.888	1.329	1.287	1.374	0.953	0.907	0.888	1.148	1.151	1.23	0.861	0.893	0.969	1.194	1.227	1.382	1.021	0.85	0.822	1.277	1.235	1.283	0.955	0.914	0.957	1.01	1.2	1.307
24.25	0.604	0.814	0.806	1.506	1.356	1.324	0.672	0.811	0.76	1.381	1.42	1.438	1.006	0.85	0.837	1.411	1.302	1.4	0.893	0.894	0.887	1.352	1.304	1.37	0.953	0.908	0.887	1.165	1.164	1.237	0.859	0.891	0.968	1.211	1.235	1.393	1.023	0.848	0.821	1.298	1.235	1.304	0.953	0.912	0.956	1.028	1.213	1.309
24.5	0.609	0.819	0.81	1.499	1.365	1.338	0.671	0.812	0.753	1.386	1.426	1.443	1.008	0.849	0.836	1.413	1.314	1.419	0.892	0.894	0.887	1.367	1.303	1.353	0.95	0.908	0.886	1.18	1.171	1.245	0.857	0.89	0.967	1.23	1.257	1.395	1.024	0.849	0.822	1.31	1.248	1.325	0.952	0.911	0.955	1.05	1.221	1.323
24.75	0.613	0.817	0.808	1.497	1.371	1.338	0.65	0.799	0.746	1.39	1.43	1.446	1.011	0.848	0.835	1.402	1.3	1.409	0.891	0.895	0.886	1.377	1.295	1.337	0.95	0.909	0.887	1.18	1.179	1.26	0.857	0.888	0.966	1.242	1.279	1.388	1.025	0.848	0.82	1.321	1.241	1.322	0.95	0.909	0.953	1.054	1.226	1.339
25	0.621	0.828	0.796	1.5	1.379	1.349	0.635	0.797	0.747	1.395	1.435	1.45	1.012	0.848	0.835	1.435	1.328	1.43	0.891	0.893	0.886	1.382	1.317	1.329	0.948	0.909	0.886	1.181	1.188	1.268	0.855	0.887	0.964	1.254	1.302	1.395	1.026	0.847	0.821	1.347	1.258	1.335	0.949	0.907	0.951	1.072	1.242	1.341
25.25	0.626	0.824	0.798	1.484	1.385	1.353	0.619	0.793	0.749	1.399	1.44	1.453	1.015	0.847	0.834	1.45	1.338	1.433	0.89	0.893	0.887	1.396	1.343	1.326	0.946	0.908	0.886	1.188	1.195	1.276	0.853	0.885	0.964	1.272	1.326	1.391	1.026	0.848	0.821	1.36	1.264	1.343	0.948	0.906	0.95	1.087	1.255	1.347
25.5
