# Supplementary material for: Metabolic reprogramming and altered cell envelope characteristics in a pentose phosphate pathway mutant increases MRSA resistance to β-lactam antibiotics
Source: PLoS Pathog. 2023 Jul 24;19(7):e1011536. doi: 10.1371/journal.ppat.1011536 (PMC10399904; doi:10.1371/journal.ppat.1011536)
Supplement: S1 Data — (ZIP) [file ppat.1011536.s015.zip › 00_EXCEL_Data/Fig S8D/Fig S8D.xlsx]

## Sheet: Sheet1
	JE2			pgl::tn			pgl::tn pLI50_pgl			pgl::kan			NE76			pgl/NE76			putA::tn			pgl/putA			sucA::tn			pgl/sucA			sucC::tn			pgl/sucC			NE626			pgl/NE626			gudB::tn			pgl/gudB
0.25	0.091	0.089	0.088	0.088	0.087	0.088	0.089	0.089	0.088	0.089	0.09	0.087	0.089	0.088	0.088	0.088	0.088	0.087	0.088	0.087	0.086	0.088	0.087	0.087	0.089	0.088	0.087	0.089	0.087	0.086	0.088	0.087	0.088	0.089	0.089	0.088	0.088	0.089	0.088	0.088	0.09	0.087	0.089	0.089	0.086	0.089	0.089	0.09
0.5	0.092	0.089	0.088	0.089	0.089	0.09	0.09	0.09	0.089	0.09	0.092	0.09	0.092	0.089	0.09	0.09	0.09	0.089	0.09	0.089	0.087	0.089	0.089	0.09	0.091	0.09	0.088	0.09	0.088	0.088	0.09	0.09	0.089	0.091	0.091	0.091	0.09	0.091	0.09	0.09	0.092	0.09	0.091	0.091	0.088	0.092	0.092	0.091
0.75	0.092	0.091	0.088	0.09	0.09	0.09	0.091	0.091	0.089	0.091	0.092	0.09	0.092	0.091	0.09	0.09	0.09	0.089	0.09	0.09	0.088	0.09	0.089	0.091	0.092	0.091	0.089	0.091	0.089	0.088	0.09	0.091	0.09	0.091	0.092	0.091	0.091	0.092	0.09	0.091	0.093	0.091	0.092	0.091	0.089	0.092	0.092	0.09
1	0.094	0.092	0.089	0.09	0.09	0.091	0.091	0.091	0.09	0.091	0.093	0.091	0.093	0.091	0.092	0.09	0.091	0.09	0.091	0.09	0.088	0.09	0.09	0.092	0.094	0.091	0.089	0.091	0.089	0.089	0.091	0.091	0.09	0.091	0.092	0.092	0.092	0.093	0.092	0.092	0.093	0.092	0.092	0.091	0.089	0.093	0.092	0.091
1.25	0.095	0.092	0.09	0.091	0.091	0.091	0.091	0.091	0.09	0.092	0.093	0.092	0.093	0.092	0.094	0.091	0.091	0.091	0.092	0.09	0.088	0.091	0.09	0.092	0.094	0.092	0.09	0.092	0.09	0.089	0.091	0.092	0.09	0.092	0.092	0.092	0.093	0.094	0.092	0.092	0.094	0.092	0.093	0.092	0.09	0.093	0.093	0.091
1.5	0.095	0.092	0.091	0.092	0.091	0.091	0.092	0.092	0.09	0.093	0.093	0.092	0.095	0.094	0.094	0.091	0.092	0.091	0.093	0.092	0.089	0.091	0.09	0.094	0.095	0.094	0.092	0.093	0.092	0.09	0.092	0.092	0.09	0.092	0.093	0.093	0.095	0.095	0.093	0.093	0.094	0.093	0.093	0.093	0.092	0.094	0.093	0.092
1.75	0.096	0.093	0.092	0.093	0.093	0.093	0.093	0.093	0.094	0.093	0.094	0.094	0.094	0.095	0.095	0.092	0.092	0.092	0.094	0.093	0.092	0.092	0.092	0.096	0.094	0.096	0.092	0.094	0.095	0.09	0.094	0.093	0.091	0.093	0.093	0.094	0.096	0.095	0.092	0.094	0.096	0.095	0.096	0.096	0.094	0.095	0.093	0.091
2	0.097	0.096	0.092	0.095	0.094	0.095	0.096	0.095	0.096	0.094	0.094	0.094	0.098	0.096	0.098	0.092	0.093	0.094	0.094	0.096	0.095	0.095	0.094	0.099	0.094	0.097	0.093	0.095	0.094	0.094	0.096	0.095	0.093	0.095	0.095	0.095	0.091	0.095	0.091	0.094	0.097	0.094	0.096	0.099	0.097	0.097	0.096	0.093
2.25	0.099	0.098	0.094	0.096	0.098	0.098	0.099	0.098	0.098	0.095	0.096	0.096	0.099	0.098	0.1	0.092	0.094	0.093	0.097	0.098	0.097	0.098	0.096	0.101	0.095	0.097	0.097	0.096	0.097	0.096	0.098	0.097	0.095	0.098	0.096	0.097	0.092	0.095	0.092	0.093	0.1	0.097	0.098	0.102	0.099	0.098	0.098	0.096
2.5	0.101	0.095	0.096	0.097	0.1	0.1	0.102	0.1	0.1	0.097	0.097	0.098	0.1	0.1	0.102	0.094	0.095	0.098	0.1	0.1	0.101	0.1	0.098	0.103	0.097	0.098	0.098	0.099	0.099	0.098	0.099	0.098	0.097	0.1	0.098	0.1	0.093	0.096	0.092	0.094	0.103	0.099	0.1	0.104	0.103	0.101	0.1	0.098
2.75	0.101	0.096	0.098	0.099	0.101	0.105	0.106	0.103	0.102	0.099	0.099	0.101	0.102	0.102	0.097	0.095	0.097	0.098	0.102	0.103	0.102	0.103	0.097	0.107	0.096	0.101	0.102	0.1	0.102	0.1	0.101	0.1	0.099	0.101	0.099	0.103	0.095	0.098	0.091	0.097	0.103	0.101	0.104	0.106	0.104	0.099	0.102	0.098
3	0.102	0.099	0.101	0.1	0.105	0.106	0.108	0.104	0.104	0.1	0.101	0.104	0.104	0.104	0.098	0.096	0.098	0.099	0.104	0.105	0.104	0.103	0.099	0.101	0.098	0.103	0.105	0.101	0.102	0.103	0.104	0.101	0.1	0.101	0.102	0.107	0.096	0.098	0.091	0.099	0.105	0.104	0.106	0.108	0.106	0.099	0.104	0.099
3.25	0.105	0.103	0.103	0.102	0.107	0.11	0.11	0.104	0.105	0.101	0.102	0.106	0.106	0.106	0.1	0.098	0.101	0.102	0.105	0.107	0.105	0.105	0.103	0.103	0.106	0.106	0.107	0.104	0.106	0.105	0.105	0.103	0.101	0.103	0.104	0.108	0.096	0.099	0.091	0.101	0.107	0.106	0.107	0.11	0.106	0.1	0.105	0.101
3.5	0.107	0.107	0.106	0.104	0.108	0.113	0.111	0.107	0.106	0.102	0.103	0.11	0.108	0.108	0.1	0.101	0.104	0.104	0.106	0.109	0.108	0.109	0.104	0.105	0.11	0.109	0.11	0.107	0.108	0.108	0.108	0.105	0.104	0.105	0.107	0.11	0.097	0.1	0.092	0.104	0.109	0.109	0.109	0.111	0.108	0.1	0.106	0.1
3.75	0.11	0.106	0.108	0.106	0.111	0.116	0.112	0.108	0.108	0.103	0.106	0.112	0.11	0.11	0.102	0.102	0.108	0.107	0.109	0.111	0.11	0.112	0.107	0.108	0.114	0.113	0.113	0.109	0.111	0.111	0.109	0.106	0.105	0.107	0.108	0.112	0.097	0.101	0.093	0.108	0.111	0.113	0.109	0.112	0.11	0.102	0.108	0.102
4	0.113	0.108	0.109	0.108	0.115	0.119	0.113	0.109	0.109	0.105	0.108	0.114	0.113	0.113	0.103	0.106	0.112	0.113	0.111	0.112	0.112	0.116	0.109	0.109	0.12	0.114	0.115	0.111	0.112	0.113	0.111	0.108	0.105	0.109	0.109	0.112	0.099	0.102	0.095	0.112	0.114	0.116	0.11	0.113	0.11	0.103	0.109	0.104
4.25	0.119	0.108	0.112	0.111	0.118	0.122	0.114	0.111	0.111	0.107	0.11	0.118	0.117	0.115	0.105	0.113	0.119	0.119	0.113	0.115	0.114	0.117	0.111	0.11	0.123	0.117	0.119	0.116	0.114	0.115	0.113	0.109	0.106	0.11	0.111	0.113	0.101	0.104	0.097	0.115	0.116	0.121	0.111	0.115	0.111	0.106	0.11	0.105
4.5	0.122	0.109	0.117	0.114	0.122	0.126	0.117	0.114	0.113	0.113	0.116	0.124	0.121	0.118	0.109	0.119	0.125	0.125	0.116	0.119	0.117	0.12	0.113	0.112	0.124	0.121	0.122	0.119	0.117	0.118	0.114	0.11	0.107	0.111	0.113	0.114	0.102	0.106	0.099	0.12	0.12	0.128	0.112	0.116	0.111	0.108	0.112	0.107
4.75	0.124	0.111	0.12	0.121	0.128	0.131	0.12	0.117	0.116	0.122	0.124	0.133	0.123	0.121	0.112	0.124	0.131	0.131	0.119	0.122	0.122	0.123	0.115	0.115	0.128	0.126	0.127	0.123	0.121	0.123	0.115	0.111	0.108	0.113	0.113	0.116	0.106	0.108	0.101	0.125	0.126	0.132	0.113	0.117	0.112	0.109	0.112	0.11
5	0.128	0.112	0.122	0.126	0.135	0.138	0.122	0.12	0.119	0.129	0.128	0.138	0.125	0.126	0.114	0.132	0.135	0.138	0.124	0.126	0.123	0.127	0.119	0.12	0.131	0.129	0.128	0.128	0.125	0.128	0.116	0.112	0.109	0.114	0.115	0.117	0.108	0.112	0.102	0.13	0.132	0.137	0.113	0.118	0.112	0.109	0.114	0.112
5.25	0.131	0.113	0.127	0.138	0.143	0.146	0.126	0.123	0.122	0.135	0.137	0.143	0.129	0.129	0.119	0.138	0.14	0.146	0.126	0.126	0.124	0.134	0.129	0.127	0.134	0.134	0.134	0.133	0.13	0.134	0.117	0.113	0.109	0.115	0.117	0.119	0.111	0.117	0.107	0.137	0.137	0.143	0.114	0.118	0.113	0.11	0.115	0.114
5.5	0.13	0.114	0.128	0.144	0.148	0.154	0.128	0.125	0.122	0.138	0.142	0.147	0.131	0.132	0.121	0.145	0.147	0.152	0.126	0.128	0.126	0.14	0.137	0.128	0.134	0.136	0.137	0.137	0.134	0.141	0.118	0.113	0.11	0.117	0.12	0.121	0.114	0.12	0.109	0.143	0.144	0.149	0.114	0.119	0.113	0.111	0.116	0.115
5.75	0.13	0.114	0.129	0.149	0.153	0.159	0.127	0.124	0.122	0.144	0.147	0.153	0.133	0.134	0.125	0.153	0.154	0.159	0.13	0.133	0.129	0.147	0.141	0.134	0.135	0.138	0.138	0.145	0.138	0.146	0.119	0.113	0.111	0.119	0.123	0.128	0.117	0.122	0.115	0.148	0.152	0.154	0.114	0.12	0.114	0.113	0.118	0.115
6	0.132	0.114	0.128	0.159	0.163	0.17	0.133	0.13	0.124	0.152	0.154	0.162	0.133	0.136	0.125	0.158	0.161	0.167	0.134	0.135	0.132	0.151	0.141	0.132	0.135	0.136	0.138	0.149	0.143	0.149	0.12	0.115	0.112	0.124	0.126	0.132	0.12	0.127	0.118	0.154	0.158	0.16	0.115	0.12	0.115	0.115	0.121	0.115
6.25	0.131	0.114	0.128	0.168	0.173	0.18	0.132	0.132	0.13	0.158	0.161	0.169	0.134	0.136	0.126	0.167	0.169	0.175	0.134	0.136	0.134	0.155	0.143	0.134	0.135	0.138	0.139	0.161	0.151	0.156	0.121	0.117	0.113	0.131	0.131	0.136	0.122	0.13	0.118	0.162	0.163	0.166	0.116	0.121	0.117	0.119	0.125	0.115
6.5	0.13	0.115	0.128	0.176	0.181	0.189	0.136	0.131	0.129	0.167	0.17	0.178	0.135	0.135	0.127	0.179	0.18	0.185	0.134	0.136	0.135	0.162	0.15	0.139	0.136	0.138	0.139	0.173	0.161	0.167	0.123	0.118	0.114	0.136	0.137	0.143	0.123	0.132	0.12	0.17	0.171	0.175	0.117	0.122	0.119	0.124	0.13	0.115
6.75	0.131	0.115	0.125	0.185	0.191	0.199	0.137	0.131	0.132	0.177	0.181	0.189	0.135	0.138	0.127	0.191	0.19	0.196	0.135	0.137	0.135	0.172	0.162	0.15	0.136	0.139	0.141	0.178	0.174	0.178	0.125	0.119	0.116	0.14	0.14	0.146	0.122	0.134	0.119	0.178	0.177	0.182	0.118	0.124	0.122	0.128	0.137	0.117
7	0.132	0.115	0.125	0.196	0.203	0.21	0.137	0.131	0.13	0.189	0.193	0.201	0.136	0.137	0.128	0.205	0.206	0.209	0.136	0.138	0.136	0.18	0.174	0.149	0.136	0.14	0.141	0.187	0.184	0.187	0.126	0.12	0.116	0.14	0.146	0.147	0.126	0.135	0.121	0.188	0.187	0.193	0.119	0.124	0.123	0.131	0.14	0.119
7.25	0.131	0.115	0.125	0.209	0.217	0.224	0.136	0.132	0.132	0.201	0.206	0.214	0.136	0.138	0.128	0.22	0.22	0.225	0.136	0.138	0.136	0.19	0.185	0.162	0.135	0.14	0.141	0.197	0.193	0.197	0.127	0.121	0.117	0.14	0.146	0.143	0.128	0.136	0.122	0.199	0.199	0.204	0.12	0.125	0.123	0.131	0.143	0.122
7.5	0.131	0.115	0.125	0.223	0.232	0.239	0.136	0.132	0.131	0.216	0.22	0.229	0.135	0.138	0.127	0.237	0.237	0.241	0.136	0.138	0.136	0.201	0.196	0.177	0.133	0.14	0.141	0.208	0.204	0.209	0.127	0.121	0.118	0.144	0.148	0.145	0.129	0.137	0.123	0.211	0.211	0.217	0.123	0.127	0.121	0.129	0.138	0.128
7.75	0.131	0.114	0.125	0.237	0.247	0.255	0.136	0.132	0.131	0.232	0.236	0.245	0.134	0.137	0.127	0.255	0.256	0.259	0.136	0.138	0.136	0.213	0.206	0.188	0.133	0.139	0.141	0.222	0.217	0.22	0.129	0.123	0.12	0.149	0.152	0.15	0.13	0.138	0.124	0.225	0.225	0.232	0.126	0.129	0.119	0.13	0.14	0.128
8	0.13	0.114	0.124	0.255	0.266	0.272	0.136	0.131	0.131	0.248	0.253	0.263	0.134	0.137	0.127	0.276	0.276	0.279	0.137	0.138	0.136	0.226	0.217	0.2	0.133	0.139	0.14	0.236	0.232	0.235	0.13	0.123	0.121	0.154	0.158	0.155	0.13	0.139	0.125	0.24	0.239	0.249	0.127	0.131	0.118	0.135	0.146	0.137
8.25	0.13	0.114	0.124	0.272	0.285	0.291	0.136	0.131	0.13	0.268	0.272	0.282	0.133	0.137	0.125	0.297	0.297	0.298	0.136	0.137	0.136	0.24	0.23	0.212	0.131	0.138	0.14	0.252	0.247	0.251	0.131	0.124	0.121	0.162	0.158	0.163	0.131	0.139	0.126	0.256	0.256	0.267	0.127	0.132	0.119	0.143	0.153	0.141
8.5	0.129	0.113	0.123	0.292	0.306	0.313	0.135	0.131	0.13	0.288	0.292	0.303	0.133	0.136	0.125	0.322	0.321	0.32	0.136	0.137	0.136	0.257	0.246	0.228	0.13	0.138	0.139	0.27	0.265	0.269	0.134	0.127	0.124	0.167	0.173	0.166	0.131	0.141	0.126	0.275	0.275	0.288	0.127	0.131	0.118	0.146	0.159	0.144
8.75	0.129	0.112	0.123	0.314	0.329	0.335	0.135	0.131	0.13	0.311	0.314	0.324	0.132	0.136	0.124	0.347	0.346	0.342	0.136	0.137	0.135	0.273	0.262	0.245	0.129	0.137	0.139	0.289	0.283	0.287	0.134	0.128	0.122	0.174	0.175	0.173	0.129	0.14	0.128	0.295	0.295	0.31	0.126	0.129	0.118	0.152	0.166	0.148
9	0.128	0.112	0.122	0.339	0.353	0.36	0.135	0.13	0.13	0.336	0.337	0.347	0.132	0.136	0.124	0.374	0.372	0.366	0.135	0.137	0.135	0.292	0.28	0.264	0.129	0.136	0.137	0.31	0.304	0.308	0.133	0.127	0.122	0.182	0.187	0.179	0.129	0.14	0.126	0.317	0.316	0.333	0.126	0.13	0.119	0.159	0.171	0.155
9.25	0.127	0.111	0.122	0.365	0.377	0.387	0.135	0.13	0.13	0.356	0.359	0.367	0.13	0.135	0.123	0.398	0.398	0.391	0.134	0.136	0.134	0.312	0.3	0.284	0.128	0.136	0.137	0.331	0.326	0.33	0.133	0.125	0.12	0.191	0.197	0.185	0.126	0.141	0.126	0.34	0.339	0.357	0.127	0.128	0.119	0.163	0.174	0.16
9.5	0.127	0.111	0.121	0.388	0.402	0.41	0.135	0.13	0.13	0.385	0.385	0.388	0.129	0.134	0.123	0.429	0.426	0.418	0.134	0.136	0.134	0.335	0.323	0.307	0.126	0.135	0.136	0.354	0.35	0.353	0.133	0.126	0.12	0.201	0.206	0.193	0.125	0.14	0.125	0.366	0.364	0.384	0.126	0.129	0.122	0.169	0.182	0.167
9.75	0.126	0.11	0.121	0.414	0.429	0.437	0.135	0.13	0.13	0.41	0.412	0.409	0.128	0.133	0.122	0.458	0.455	0.45	0.133	0.136	0.134	0.359	0.345	0.332	0.126	0.134	0.135	0.376	0.376	0.379	0.133	0.127	0.121	0.213	0.216	0.203	0.123	0.139	0.124	0.393	0.391	0.412	0.128	0.13	0.12	0.176	0.19	0.174
10	0.126	0.11	0.12	0.443	0.458	0.463	0.135	0.13	0.13	0.436	0.441	0.432	0.126	0.133	0.122	0.486	0.483	0.483	0.133	0.135	0.133	0.381	0.367	0.362	0.125	0.134	0.135	0.399	0.398	0.404	0.133	0.127	0.122	0.227	0.229	0.215	0.123	0.139	0.122	0.423	0.42	0.442	0.128	0.131	0.122	0.184	0.198	0.182
10.25	0.125	0.11	0.12	0.467	0.483	0.487	0.135	0.13	0.13	0.463	0.473	0.458	0.124	0.132	0.122	0.516	0.51	0.514	0.133	0.135	0.133	0.41	0.394	0.393	0.124	0.133	0.133	0.422	0.413	0.428	0.135	0.127	0.121	0.242	0.244	0.228	0.129	0.138	0.124	0.451	0.451	0.472	0.128	0.132	0.123	0.193	0.209	0.191
10.5	0.125	0.109	0.119	0.49	0.506	0.516	0.135	0.13	0.13	0.487	0.504	0.48	0.123	0.131	0.121	0.547	0.536	0.546	0.132	0.134	0.132	0.438	0.421	0.426	0.124	0.132	0.133	0.446	0.438	0.449	0.135	0.127	0.123	0.258	0.26	0.243	0.122	0.135	0.121	0.485	0.483	0.498	0.128	0.132	0.123	0.203	0.22	0.202
10.75	0.124	0.109	0.119	0.513	0.53	0.545	0.136	0.131	0.131	0.515	0.539	0.493	0.123	0.13	0.12	0.581	0.566	0.579	0.132	0.134	0.132	0.463	0.449	0.454	0.122	0.132	0.135	0.473	0.464	0.472	0.137	0.128	0.123	0.276	0.277	0.26	0.125	0.131	0.121	0.524	0.517	0.528	0.128	0.132	0.123	0.213	0.232	0.214
11	0.124	0.109	0.118	0.542	0.554	0.569	0.136	0.131	0.131	0.546	0.572	0.516	0.123	0.129	0.119	0.617	0.603	0.615	0.131	0.134	0.132	0.488	0.472	0.491	0.127	0.131	0.132	0.499	0.49	0.501	0.137	0.129	0.123	0.296	0.297	0.278	0.121	0.132	0.121	0.556	0.55	0.557	0.128	0.132	0.123	0.225	0.245	0.227
11.25	0.123	0.108	0.118	0.571	0.579	0.595	0.137	0.132	0.131	0.58	0.609	0.543	0.12	0.129	0.119	0.653	0.64	0.657	0.131	0.133	0.131	0.513	0.497	0.522	0.12	0.13	0.131	0.524	0.516	0.525	0.137	0.128	0.123	0.318	0.319	0.296	0.119	0.13	0.118	0.586	0.587	0.592	0.127	0.131	0.122	0.237	0.258	0.24
11.5	0.124	0.108	0.118	0.598	0.605	0.622	0.137	0.132	0.132	0.619	0.647	0.569	0.119	0.13	0.119	0.696	0.681	0.701	0.13	0.132	0.131	0.536	0.521	0.551	0.117	0.13	0.131	0.553	0.545	0.552	0.137	0.128	0.124	0.341	0.342	0.316	0.119	0.129	0.118	0.619	0.626	0.628	0.127	0.131	0.123	0.25	0.273	0.255
11.75	0.123	0.108	0.117	0.624	0.632	0.653	0.138	0.133	0.133	0.664	0.693	0.603	0.118	0.129	0.118	0.741	0.725	0.75	0.13	0.132	0.131	0.56	0.546	0.572	0.108	0.129	0.13	0.583	0.574	0.581	0.136	0.128	0.123	0.365	0.368	0.338	0.118	0.13	0.117	0.655	0.668	0.673	0.127	0.131	0.123	0.263	0.288	0.271
12	0.121	0.107	0.117	0.655	0.663	0.687	0.139	0.133	0.134	0.715	0.742	0.638	0.117	0.129	0.119	0.79	0.774	0.799	0.13	0.132	0.131	0.584	0.572	0.595	0.11	0.128	0.129	0.614	0.607	0.613	0.136	0.129	0.123	0.389	0.394	0.363	0.123	0.128	0.116	0.696	0.712	0.723	0.127	0.131	0.122	0.278	0.304	0.287
12.25	0.112	0.107	0.116	0.694	0.7	0.727	0.14	0.134	0.134	0.771	0.791	0.675	0.116	0.128	0.119	0.84	0.823	0.848	0.129	0.131	0.13	0.611	0.595	0.618	0.111	0.126	0.129	0.648	0.644	0.649	0.136	0.128	0.123	0.412	0.418	0.386	0.126	0.12	0.115	0.741	0.76	0.778	0.127	0.131	0.122	0.294	0.319	0.311
12.5	0.118	0.107	0.116	0.735	0.746	0.771	0.14	0.135	0.135	0.828	0.838	0.712	0.108	0.128	0.117	0.892	0.868	0.897	0.128	0.131	0.13	0.642	0.623	0.648	0.106	0.128	0.128	0.687	0.684	0.692	0.136	0.128	0.123	0.438	0.446	0.413	0.119	0.12	0.115	0.787	0.812	0.839	0.126	0.131	0.122	0.311	0.342	0.341
12.75	0.114	0.106	0.116	0.781	0.794	0.819	0.141	0.136	0.136	0.884	0.882	0.746	0.106	0.128	0.118	0.943	0.91	0.94	0.128	0.131	0.13	0.678	0.655	0.682	0.106	0.123	0.124	0.726	0.726	0.736	0.136	0.128	0.122	0.466	0.472	0.438	0.116	0.12	0.115	0.832	0.861	0.896	0.126	0.131	0.122	0.33	0.356	0.377
13	0.108	0.106	0.116	0.828	0.842	0.866	0.142	0.137	0.138	0.938	0.923	0.779	0.109	0.127	0.117	0.992	0.948	0.98	0.127	0.131	0.13	0.72	0.691	0.721	0.111	0.122	0.128	0.766	0.767	0.792	0.136	0.128	0.122	0.494	0.499	0.464	0.116	0.119	0.114	0.875	0.914	0.952	0.126	0.13	0.122	0.355	0.368	0.368
13.25	0.106	0.106	0.115	0.879	0.89	0.912	0.143	0.138	0.138	0.994	0.963	0.812	0.107	0.127	0.117	1.05	0.996	1.028	0.125	0.13	0.13	0.77	0.735	0.769	0.11	0.122	0.122	0.806	0.809	0.846	0.135	0.128	0.122	0.524	0.526	0.489	0.115	0.124	0.114	0.922	0.972	1.01	0.126	0.13	0.121	0.376	0.382	0.371
13.5	0.106	0.105	0.115	0.925	0.934	0.958	0.145	0.139	0.14	1.043	1	0.849	0.108	0.127	0.117	1.098	1.035	1.069	0.125	0.13	0.13	0.821	0.781	0.814	0.104	0.121	0.121	0.847	0.851	0.9	0.135	0.128	0.122	0.55	0.553	0.515	0.113	0.118	0.114	0.973	1.022	1.057	0.125	0.13	0.121	0.402	0.393	0.375
13.75	0.11	0.105	0.114	0.977	0.981	1.008	0.146	0.14	0.141	1.091	1.04	0.885	0.105	0.126	0.116	1.151	1.081	1.122	0.124	0.13	0.13	0.878	0.828	0.867	0.106	0.12	0.12	0.89	0.896	0.954	0.135	0.127	0.121	0.584	0.58	0.541	0.112	0.119	0.115	1.027	1.073	1.104	0.126	0.13	0.121	0.43	0.413	0.34
14	0.105	0.105	0.114	1.023	1.027	1.052	0.147	0.141	0.142	1.128	1.069	0.91	0.105	0.126	0.116	1.185	1.106	1.155	0.123	0.129	0.129	0.93	0.883	0.917	0.104	0.117	0.121	0.934	0.947	1.003	0.134	0.127	0.121	0.619	0.612	0.573	0.114	0.116	0.119	1.079	1.126	1.148	0.125	0.13	0.121	0.449	0.436	0.365
14.25	0.105	0.104	0.113	1.063	1.068	1.098	0.149	0.143	0.144	1.152	1.087	0.929	0.104	0.126	0.116	1.207	1.13	1.185	0.123	0.129	0.129	0.98	0.931	0.96	0.106	0.114	0.121	0.977	1.003	1.052	0.134	0.127	0.121	0.657	0.648	0.605	0.112	0.115	0.111	1.114	1.172	1.186	0.125	0.13	0.121	0.462	0.46	0.393
14.5	0.108	0.103	0.113	1.101	1.102	1.138	0.15	0.144	0.146	1.163	1.097	0.941	0.104	0.125	0.116	1.218	1.144	1.202	0.122	0.128	0.128	1.029	0.973	1.004	0.119	0.112	0.118	1.021	1.056	1.101	0.133	0.126	0.12	0.701	0.685	0.637	0.112	0.114	0.12	1.151	1.211	1.217	0.125	0.129	0.121	0.468	0.484	0.428
14.75	0.102	0.103	0.112	1.123	1.122	1.167	0.152	0.146	0.148	1.162	1.098	0.945	0.103	0.124	0.116	1.222	1.151	1.216	0.121	0.128	0.128	1.076	1.012	1.039	0.102	0.112	0.117	1.056	1.109	1.154	0.133	0.126	0.12	0.752	0.73	0.676	0.11	0.114	0.11	1.18	1.244	1.245	0.124	0.129	0.12	0.478	0.51	0.461
15	0.102	0.102	0.111	1.142	1.135	1.191	0.153	0.148	0.15	1.152	1.087	0.944	0.103	0.124	0.116	1.214	1.149	1.226	0.121	0.127	0.127	1.117	1.049	1.072	0.126	0.112	0.116	1.084	1.145	1.201	0.133	0.126	0.12	0.807	0.778	0.725	0.111	0.112	0.11	1.209	1.274	1.272	0.124	0.129	0.121	0.504	0.546	0.501
15.25	0.101	0.102	0.111	1.145	1.136	1.202	0.155	0.149	0.152	1.138	1.072	0.933	0.103	0.123	0.115	1.206	1.145	1.221	0.12	0.127	0.127	1.148	1.079	1.095	0.1	0.109	0.116	1.099	1.17	1.231	0.132	0.125	0.12	0.869	0.835	0.781	0.11	0.114	0.116	1.234	1.293	1.291	0.124	0.129	0.123	0.541	0.579	0.542
15.5	0.097	0.101	0.111	1.141	1.133	1.209	0.157	0.151	0.154	1.125	1.057	0.917	0.101	0.123	0.115	1.203	1.146	1.226	0.12	0.126	0.127	1.172	1.099	1.093	0.099	0.109	0.114	1.105	1.191	1.253	0.132	0.125	0.12	0.933	0.896	0.841	0.109	0.112	0.107	1.242	1.303	1.3	0.124	0.128	0.12	0.578	0.616	0.59
15.75	0.097	0.101	0.11	1.129	1.122	1.203	0.159	0.154	0.156	1.109	1.041	0.907	0.1	0.122	0.116	1.192	1.136	1.22	0.119	0.126	0.127	1.182	1.108	1.079	0.1	0.108	0.114	1.101	1.199	1.267	0.132	0.125	0.119	1	0.956	0.905	0.107	0.11	0.106	1.245	1.31	1.306	0.124	0.128	0.12	0.621	0.658	0.639
16	0.097	0.1	0.11	1.12	1.117	1.201	0.161	0.156	0.159	1.101	1.033	0.894	0.1	0.122	0.115	1.184	1.131	1.209	0.119	0.125	0.126	1.186	1.112	1.069	0.099	0.107	0.114	1.099	1.205	1.28	0.132	0.125	0.119	1.061	1.009	0.97	0.107	0.114	0.106	1.238	1.304	1.305	0.123	0.128	0.12	0.665	0.701	0.687
16.25	0.096	0.1	0.11	1.108	1.106	1.196	0.162	0.158	0.162	1.09	1.02	0.881	0.1	0.122	0.115	1.178	1.124	1.198	0.118	0.125	0.126	1.182	1.103	1.05	0.098	0.107	0.113	1.089	1.202	1.281	0.131	0.124	0.119	1.119	1.06	1.029	0.105	0.11	0.105	1.229	1.298	1.304	0.123	0.128	0.12	0.716	0.746	0.735
16.5	0.096	0.1	0.11	1.098	1.095	1.195	0.164	0.16	0.165	1.078	1.009	0.866	0.101	0.122	0.115	1.17	1.115	1.187	0.116	0.124	0.126	1.168	1.092	1.025	0.099	0.106	0.112	1.08	1.194	1.276	0.13	0.124	0.119	1.168	1.106	1.09	0.106	0.109	0.104	1.224	1.294	1.301	0.123	0.128	0.12	0.765	0.795	0.785
16.75	0.096	0.1	0.109	1.083	1.087	1.189	0.166	0.163	0.169	1.065	0.995	0.857	0.101	0.123	0.116	1.159	1.108	1.18	0.116	0.124	0.126	1.151	1.075	0.996	0.099	0.106	0.112	1.078	1.191	1.277	0.13	0.124	0.119	1.206	1.142	1.137	0.105	0.109	0.103	1.221	1.291	1.301	0.123	0.128	0.12	0.812	0.841	0.845
17	0.095	0.099	0.11	1.067	1.076	1.181	0.169	0.166	0.173	1.055	0.984	0.851	0.102	0.12	0.116	1.156	1.102	1.177	0.115	0.123	0.126	1.133	1.059	0.968	0.099	0.105	0.111	1.07	1.182	1.273	0.13	0.124	0.118	1.232	1.163	1.169	0.104	0.111	0.103	1.215	1.279	1.296	0.123	0.128	0.12	0.853	0.894	0.874
17.25	0.095	0.099	0.11	1.054	1.067	1.177	0.172	0.167	0.177	1.044	0.976	0.848	0.102	0.122	0.118	1.149	1.096	1.172	0.115	0.123	0.127	1.113	1.042	0.945	0.102	0.105	0.111	1.065	1.175	1.271	0.129	0.123	0.118	1.245	1.171	1.188	0.104	0.11	0.1	1.205	1.273	1.295	0.123	0.127	0.12	0.895	0.947	0.911
17.5	0.095	0.099	0.11	1.042	1.056	1.171	0.176	0.17	0.18	1.033	0.965	0.844	0.102	0.123	0.12	1.143	1.091	1.169	0.115	0.123	0.127	1.096	1.029	0.923	0.101	0.105	0.11	1.059	1.169	1.27	0.129	0.123	0.118	1.246	1.165	1.192	0.104	0.112	0.101	1.196	1.265	1.29	0.122	0.127	0.12	0.934	0.988	0.949
17.75	0.095	0.099	0.11	1.037	1.046	1.168	0.18	0.174	0.185	1.026	0.959	0.839	0.102	0.125	0.122	1.132	1.078	1.153	0.114	0.123	0.128	1.085	1.02	0.909	0.101	0.104	0.11	1.054	1.165	1.271	0.13	0.123	0.118	1.238	1.15	1.185	0.104	0.114	0.104	1.184	1.247	1.283	0.122	0.127	0.12	0.972	1.019	0.981
18	0.095	0.099	0.11	1.021	1.033	1.158	0.183	0.179	0.19	1.015	0.95	0.83	0.103	0.128	0.127	1.124	1.073	1.148	0.114	0.123	0.129	1.071	1.008	0.891	0.102	0.104	0.11	1.043	1.156	1.267	0.129	0.123	0.118	1.234	1.139	1.174	0.104	0.118	0.109	1.171	1.236	1.273	0.122	0.127	0.121	1.007	1.044	1.003
18.25	0.096	0.1	0.111	1.018	1.026	1.158	0.188	0.183	0.196	1.006	0.939	0.819	0.109	0.133	0.132	1.115	1.065	1.133	0.113	0.123	0.131	1.066	1.001	0.877	0.107	0.104	0.109	1.027	1.14	1.259	0.129	0.123	0.118	1.233	1.133	1.151	0.105	0.118	0.099	1.165	1.231	1.272	0.122	0.127	0.121	1.033	1.057	1.029
18.5	0.097	0.1	0.112	1.015	1.022	1.155	0.192	0.19	0.204	0.999	0.932	0.804	0.108	0.136	0.139	1.111	1.061	1.124	0.113	0.121	0.133	1.054	0.993	0.861	0.106	0.104	0.11	1.017	1.134	1.253	0.128	0.122	0.117	1.224	1.12	1.128	0.114	0.123	0.111	1.168	1.219	1.253	0.122	0.127	0.122	1.055	1.07	1.048
18.75	0.098	0.101	0.112	1.006	1.013	1.147	0.196	0.198	0.211	0.989	0.923	0.799	0.11	0.142	0.147	1.115	1.066	1.126	0.112	0.122	0.136	1.045	0.987	0.847	0.134	0.104	0.111	1.011	1.13	1.251	0.128	0.122	0.117	1.218	1.11	1.112	0.111	0.133	0.101	1.162	1.212	1.244	0.122	0.127	0.122	1.075	1.079	1.056
19	0.098	0.101	0.114	1.008	1.014	1.15	0.201	0.205	0.222	0.991	0.92	0.815	0.115	0.152	0.156	1.104	1.056	1.115	0.112	0.123	0.144	1.03	0.977	0.833	0.115	0.104	0.111	1.002	1.124	1.25	0.128	0.122	0.117	1.207	1.093	1.099	0.114	0.142	0.104	1.136	1.192	1.224	0.122	0.126	0.122	1.096	1.079	1.051
19.25	0.095	0.102	0.115	1.004	1.012	1.147	0.207	0.215	0.23	0.987	0.913	0.82	0.123	0.158	0.167	1.098	1.05	1.109	0.113	0.124	0.146	1.019	0.968	0.813	0.117	0.104	0.113	0.992	1.118	1.246	0.128	0.122	0.117	1.194	1.077	1.083	0.117	0.16	0.108	1.123	1.179	1.216	0.121	0.126	0.123	1.096	1.074	1.037
19.5	0.095	0.103	0.117	0.998	1.006	1.144	0.211	0.225	0.235	0.98	0.904	0.816	0.126	0.163	0.188	1.09	1.043	1.1	0.118	0.125	0.153	1.007	0.957	0.8	0.12	0.105	0.115	0.989	1.113	1.244	0.129	0.122	0.117	1.178	1.06	1.059	0.122	0.172	0.109	1.124	1.174	1.206	0.122	0.127	0.124	1.093	1.064	1.038
19.75	0.095	0.105	0.119	0.992	0.999	1.139	0.218	0.235	0.244	0.969	0.895	0.812	0.133	0.181	0.205	1.087	1.039	1.09	0.116	0.128	0.162	1.001	0.952	0.789	0.13	0.106	0.116	0.983	1.108	1.241	0.129	0.122	0.117	1.168	1.049	1.04	0.137	0.201	0.119	1.118	1.161	1.201	0.121	0.127	0.126	1.084	1.059	1.029
20	0.096	0.107	0.122	0.981	0.99	1.131	0.222	0.245	0.254	0.957	0.884	0.809	0.139	0.193	0.222	1.099	1.052	1.102	0.118	0.13	0.172	0.994	0.945	0.771	0.145	0.107	0.12	0.986	1.111	1.24	0.128	0.121	0.117	1.162	1.045	1.029	0.156	0.225	0.132	1.118	1.152	1.189	0.122	0.127	0.127	1.085	1.058	1.019
20.25	0.095	0.108	0.125	0.979	0.989	1.129	0.227	0.256	0.265	0.95	0.877	0.805	0.15	0.211	0.242	1.094	1.048	1.094	0.12	0.134	0.186	0.988	0.936	0.758	0.147	0.106	0.12	0.985	1.114	1.242	0.129	0.122	0.117	1.154	1.038	1.016	0.173	0.261	0.143	1.12	1.147	1.173	0.121	0.127	0.129	1.073	1.045	1.008
20.5	0.096	0.111	0.132	0.985	0.99	1.128	0.23	0.265	0.277	0.946	0.872	0.8	0.167	0.229	0.265	1.09	1.044	1.085	0.123	0.137	0.208	0.984	0.928	0.749	0.159	0.103	0.119	0.989	1.11	1.238	0.129	0.121	0.117	1.148	1.032	1.003	0.195	0.293	0.157	1.109	1.14	1.156	0.121	0.127	0.131	1.076	1.034	1.002
20.75	0.097	0.113	0.138	0.987	0.993	1.129	0.236	0.282	0.29	0.941	0.867	0.794	0.195	0.264	0.29	1.087	1.042	1.077	0.125	0.145	0.229	0.977	0.922	0.743	0.19	0.105	0.111	0.983	1.104	1.236	0.13	0.121	0.117	1.138	1.026	0.988	0.225	0.337	0.175	1.104	1.134	1.144	0.121	0.127	0.134	1.077	1.026	0.992
21	0.097	0.119	0.144	0.984	0.994	1.128	0.244	0.301	0.305	0.934	0.858	0.793	0.203	0.294	0.326	1.088	1.053	1.086	0.131	0.153	0.258	0.968	0.912	0.733	0.21	0.106	0.117	0.991	1.111	1.241	0.131	0.121	0.117	1.137	1.025	0.978	0.256	0.391	0.197	1.108	1.139	1.147	0.122	0.128	0.136	1.072	1.03	0.989
21.25	0.098	0.121	0.153	0.981	0.996	1.125	0.248	0.32	0.323	0.928	0.853	0.787	0.223	0.322	0.358	1.08	1.046	1.076	0.139	0.163	0.332	0.958	0.902	0.726	0.238	0.109	0.124	0.989	1.109	1.241	0.133	0.122	0.118	1.124	1.01	0.957	0.299	0.453	0.227	1.103	1.139	1.135	0.122	0.128	0.139	1.057	1.01	0.988
21.5	0.102	0.126	0.163	0.973	0.991	1.119	0.261	0.343	0.342	0.919	0.843	0.778	0.255	0.37	0.406	1.09	1.054	1.082	0.136	0.179	0.337	0.956	0.901	0.719	0.258	0.119	0.131	0.983	1.103	1.24	0.135	0.121	0.118	1.127	1.013	0.956	0.349	0.503	0.265	1.098	1.135	1.133	0.122	0.129	0.143	1.061	1.014	0.976
21.75	0.105	0.134	0.175	0.984	1.001	1.127	0.272	0.368	0.364	0.924	0.843	0.784	0.313	0.419	0.452	1.081	1.049	1.073	0.149	0.193	0.375	0.947	0.893	0.714	0.292	0.121	0.144	0.99	1.101	1.24	0.14	0.122	0.118	1.118	1.003	0.943	0.412	0.562	0.312	1.09	1.132	1.135	0.124	0.13	0.141	1.06	1.018	0.967
22	0.108	0.145	0.19	0.967	0.989	1.112	0.28	0.397	0.381	0.911	0.825	0.772	0.355	0.467	0.495	1.091	1.056	1.077	0.177	0.219	0.433	0.946	0.894	0.704	0.336	0.132	0.163	0.982	1.093	1.236	0.144	0.122	0.118	1.116	1.004	0.921	0.486	0.629	0.362	1.089	1.13	1.134	0.124	0.13	0.146	1.043	1.008	0.959
22.25	0.112	0.155	0.208	0.971	0.991	1.117	0.291	0.43	0.401	0.912	0.82	0.773	0.387	0.523	0.549	1.089	1.051	1.068	0.196	0.269	0.434	0.944	0.893	0.698	0.377	0.14	0.178	0.973	1.094	1.237	0.15	0.122	0.119	1.108	0.997	0.91	0.561	0.689	0.421	1.081	1.128	1.125	0.125	0.131	0.152	1.038	0.997	0.945
22.5	0.117	0.168	0.226	0.968	0.99	1.113	0.3	0.462	0.424	0.907	0.813	0.767	0.441	0.588	0.62	1.084	1.045	1.06	0.221	0.292	0.514	0.934	0.891	0.691	0.429	0.154	0.2	0.965	1.088	1.235	0.156	0.123	0.12	1.106	0.995	0.899	0.63	0.757	0.483	1.081	1.139	1.12	0.126	0.133	0.157	1.035	0.984	0.937
22.75	0.123	0.186	0.237	0.965	0.986	1.11	0.313	0.5	0.447	0.9	0.804	0.764	0.495	0.652	0.681	1.084	1.045	1.058	0.251	0.349	0.607	0.929	0.89	0.683	0.483	0.164	0.223	0.957	1.085	1.234	0.164	0.123	0.121	1.103	0.993	0.89	0.709	0.827	0.551	1.078	1.139	1.107	0.128	0.134	0.163	1.031	0.984	0.936
23	0.129	0.209	0.261	0.963	0.984	1.105	0.329	0.539	0.474	0.893	0.796	0.755	0.558	0.708	0.744	1.084	1.043	1.05	0.285	0.389	0.693	0.922	0.889	0.675	0.555	0.182	0.248	0.949	1.077	1.231	0.174	0.123	0.122	1.102	0.993	0.882	0.784	0.891	0.619	1.083	1.143	1.107	0.131	0.137	0.169	1.032	0.975	0.937
23.25	0.138	0.232	0.291	0.961	0.983	1.102	0.345	0.584	0.506	0.889	0.788	0.748	0.631	0.769	0.801	1.078	1.039	1.042	0.328	0.435	0.783	0.913	0.885	0.67	0.611	0.202	0.282	0.946	1.073	1.23	0.187	0.124	0.123	1.099	0.993	0.874	0.864	0.942	0.683	1.081	1.147	1.096	0.134	0.139	0.179	1.029	0.974	0.935
23.5	0.147	0.261	0.323	0.958	0.981	1.099	0.366	0.632	0.537	0.885	0.781	0.748	0.697	0.817	0.853	1.076	1.037	1.037	0.374	0.48	0.865	0.907	0.881	0.664	0.637	0.223	0.321	0.946	1.07	1.228	0.204	0.125	0.125	1.097	0.992	0.866	0.918	1.003	0.758	1.078	1.15	1.076	0.137	0.142	0.179	1.028	0.973	0.931
23.75	0.157	0.288	0.361	0.949	0.971	1.088	0.388	0.683	0.569	0.875	0.771	0.742	0.763	0.881	0.883	1.081	1.045	1.043	0.419	0.533	0.931	0.903	0.877	0.658	0.687	0.251	0.363	0.95	1.069	1.23	0.223	0.126	0.127	1.097	0.993	0.865	0.956	1.04	0.819	1.08	1.159	1.078	0.142	0.146	0.191	1.022	0.972	0.929
24	0.171	0.324	0.398	0.954	0.976	1.091	0.414	0.737	0.612	0.878	0.768	0.749	0.829	0.916	0.898	1.076	1.036	1.033	0.482	0.599	0.98	0.898	0.875	0.656	0.756	0.291	0.41	0.952	1.066	1.229	0.249	0.128	0.13	1.086	0.985	0.854	1.019	1.006	0.901	1.064	1.155	1.074	0.149	0.151	0.214	1.014	0.973	0.925
24.25	0.192	0.362	0.445	0.946	0.969	1.085	0.441	0.802	0.643	0.87	0.758	0.744	0.875	0.947	0.926	1.07	1.033	1.029	0.532	0.667	1.02	0.891	0.871	0.652	0.821	0.33	0.454	0.957	1.067	1.232	0.276	0.129	0.134	1.087	0.986	0.839	1.029	0.957	0.946	1.059	1.15	1.062	0.154	0.151	0.199	1.004	0.969	0.922
24.5	0.218	0.412	0.487	0.951	0.973	1.086	0.468	0.863	0.677	0.869	0.749	0.745	0.906	0.969	0.934	1.075	1.034	1.028	0.602	0.731	1.046	0.891	0.871	0.649	0.878	0.381	0.504	0.946	1.052	1.224	0.311	0.131	0.138	1.083	0.983	0.829	1.013	0.904	0.994	1.041	1.143	1.055	0.162	0.156	0.287	0.995	0.966	0.92
24.75	0.249	0.466	0.538	0.946	0.97	1.082	0.499	0.922	0.716	0.862	0.74	0.744	0.899	0.958	0.924	1.075	1.034	1.028	0.674	0.805	1.072	0.888	0.866	0.645	0.917	0.426	0.556	0.952	1.055	1.228	0.352	0.134	0.144	1.082	0.981	0.838	0.989	0.863	1.038	1.032	1.147	1.067	0.192	0.163	0.253	1.008	0.967	0.917
25	0.304	0.537	0.596	0.939	0.963	1.078	0.543	0.997	0.751	0.858	0.731	0.733	0.907	0.942	0.905	1.071	1.03	1.027	0.739	0.869	1.083	0.879	0.856	0.641	0.962	0.476	0.608	0.953	1.05	1.228	0.397	0.137	0.151	1.082	0.982	0.835	0.968	0.82	0.989	1.025	1.136	1.063	0.183	0.165	0.285	1.001	0.952	0.914
25.25	0.346	0.576	0.65	0.942	0.967	1.078	0.594	1.036	0.79	0.856	0.722	0.738	0.892	0.925	0.894	1.07	1.025	1.022	0.806	0.921	1.077	0.876	0.85	0.639	0.951	0.525	0.673	0.944	1.038	1.221	0.444	0.14	0.161	1.073	0.975	0.833	0.943	0.785	0.94	1.011	1.132	1.06	0.203	0.173	0.33	1.005	0.943	0.912
25.5
