# Supplementary material for: Metabolic reprogramming and altered cell envelope characteristics in a pentose phosphate pathway mutant increases MRSA resistance to β-lactam antibiotics
Source: PLoS Pathog. 2023 Jul 24;19(7):e1011536. doi: 10.1371/journal.ppat.1011536 (PMC10399904; doi:10.1371/journal.ppat.1011536)
Supplement: S1 Data — (ZIP) [file ppat.1011536.s015.zip › 00_EXCEL_Data/Fig S2D/Fig S2D.xlsx]

## Sheet: Sheet1
	JE2			pgl::tn			pgl::tn pLI50_pgl
0.25	0.101	0.103	0.1	0.098	0.098	0.098	0.099	0.099	0.099
0.5	0.1	0.103	0.101	0.099	0.099	0.099	0.1	0.1	0.1
0.75	0.102	0.106	0.104	0.1	0.1	0.1	0.102	0.102	0.102
1	0.107	0.11	0.109	0.102	0.102	0.102	0.106	0.106	0.106
1.25	0.114	0.118	0.117	0.106	0.106	0.105	0.112	0.112	0.112
1.5	0.127	0.132	0.13	0.111	0.111	0.11	0.123	0.122	0.123
1.75	0.147	0.153	0.152	0.119	0.119	0.118	0.139	0.138	0.139
2	0.178	0.187	0.187	0.13	0.13	0.129	0.166	0.164	0.165
2.25	0.225	0.241	0.242	0.146	0.147	0.145	0.206	0.204	0.205
2.5	0.294	0.317	0.319	0.168	0.17	0.166	0.265	0.263	0.263
2.75	0.383	0.415	0.418	0.199	0.201	0.196	0.343	0.341	0.341
3	0.46	0.501	0.508	0.24	0.243	0.235	0.436	0.435	0.436
3.25	0.541	0.585	0.596	0.292	0.296	0.287	0.521	0.522	0.522
3.5	0.62	0.661	0.677	0.355	0.359	0.348	0.608	0.609	0.608
3.75	0.7	0.723	0.738	0.429	0.434	0.421	0.689	0.688	0.685
4	0.776	0.786	0.784	0.506	0.514	0.501	0.744	0.747	0.743
4.25	0.846	0.849	0.838	0.58	0.592	0.58	0.784	0.787	0.782
4.5	0.919	0.909	0.891	0.635	0.652	0.645	0.829	0.833	0.831
4.75	0.984	0.969	0.942	0.667	0.69	0.689	0.874	0.878	0.872
5	1.032	1.019	0.998	0.704	0.722	0.726	0.928	0.927	0.922
5.25	1.082	1.062	1.056	0.748	0.762	0.773	0.981	0.98	0.972
5.5	1.126	1.1	1.107	0.789	0.804	0.822	1.027	1.028	1.02
5.75	1.168	1.129	1.146	0.825	0.836	0.859	1.064	1.064	1.056
6	1.212	1.163	1.184	0.862	0.87	0.907	1.098	1.094	1.084
6.25	1.249	1.191	1.216	0.904	0.913	0.957	1.122	1.115	1.104
6.5	1.279	1.227	1.242	0.955	0.973	1.003	1.147	1.14	1.126
6.75	1.308	1.259	1.266	1.012	1.031	1.049	1.168	1.158	1.144
7	1.334	1.271	1.287	1.063	1.07	1.088	1.182	1.171	1.157
7.25	1.358	1.309	1.31	1.099	1.114	1.123	1.203	1.188	1.172
7.5	1.377	1.323	1.335	1.14	1.144	1.152	1.224	1.208	1.191
7.75	1.394	1.336	1.355	1.168	1.164	1.179	1.246	1.23	1.207
8	1.414	1.353	1.383	1.196	1.189	1.208	1.265	1.253	1.225
8.25	1.431	1.408	1.415	1.241	1.225	1.248	1.294	1.278	1.252
8.5	1.447	1.408	1.441	1.253	1.254	1.268	1.31	1.3	1.265
8.75	1.466	1.419	1.464	1.274	1.276	1.278	1.324	1.314	1.286
9	1.483	1.441	1.497	1.3	1.317	1.309	1.358	1.336	1.312
9.25	1.498	1.449	1.509	1.315	1.336	1.337	1.368	1.35	1.326
9.5	1.512	1.468	1.521	1.346	1.359	1.368	1.392	1.373	1.348
9.75	1.527	1.486	1.538	1.373	1.386	1.395	1.415	1.395	1.368
10	1.541	1.496	1.547	1.386	1.406	1.411	1.436	1.42	1.386
10.25	1.552	1.516	1.565	1.406	1.429	1.433	1.459	1.445	1.408
10.5	1.563	1.531	1.576	1.42	1.449	1.446	1.469	1.465	1.427
10.75	1.572	1.534	1.58	1.424	1.439	1.45	1.479	1.476	1.439
11	1.585	1.555	1.593	1.441	1.468	1.47	1.496	1.502	1.459
11.25	1.594	1.569	1.606	1.456	1.49	1.49	1.513	1.519	1.472
11.5	1.603	1.563	1.607	1.46	1.496	1.492	1.513	1.522	1.48
11.75	1.613	1.574	1.619	1.479	1.501	1.506	1.532	1.538	1.495
12	1.621	1.578	1.625	1.498	1.512	1.512	1.539	1.548	1.508
12.25	1.628	1.58	1.628	1.504	1.52	1.503	1.544	1.568	1.519
12.5	1.637	1.577	1.63	1.501	1.516	1.491	1.552	1.579	1.522
12.75	1.645	1.584	1.634	1.517	1.525	1.499	1.57	1.589	1.539
13	1.653	1.572	1.625	1.5	1.513	1.492	1.553	1.573	1.529
13.25	1.661	1.574	1.63	1.508	1.515	1.497	1.561	1.587	1.544
13.5	1.666	1.577	1.639	1.516	1.523	1.505	1.573	1.602	1.564
13.75	1.673	1.583	1.631	1.507	1.526	1.496	1.581	1.593	1.563
14	1.678	1.594	1.633	1.509	1.536	1.508	1.591	1.603	1.573
14.25	1.686	1.606	1.641	1.513	1.54	1.52	1.608	1.625	1.587
14.5	1.692	1.618	1.638	1.5	1.534	1.512	1.608	1.639	1.585
14.75	1.699	1.631	1.645	1.501	1.536	1.513	1.625	1.65	1.595
15	1.706	1.643	1.647	1.497	1.538	1.509	1.638	1.666	1.609
15.25	1.714	1.654	1.642	1.494	1.54	1.504	1.63	1.668	1.605
15.5	1.723	1.665	1.64	1.493	1.543	1.506	1.631	1.672	1.617
15.75	1.73	1.673	1.634	1.498	1.545	1.509	1.628	1.68	1.628
16	1.733	1.683	1.619	1.509	1.545	1.512	1.615	1.665	1.623
16.25	1.742	1.687	1.613	1.517	1.543	1.524	1.613	1.66	1.627
16.5	1.747	1.693	1.61	1.527	1.541	1.533	1.615	1.659	1.632
16.75	1.754	1.7	1.602	1.536	1.528	1.549	1.62	1.667	1.646
17	1.76	1.706	1.6	1.544	1.529	1.56	1.603	1.649	1.635
17.25	1.767	1.71	1.612	1.555	1.538	1.569	1.604	1.632	1.626
17.5	1.771	1.716	1.626	1.564	1.548	1.576	1.615	1.625	1.626
17.75	1.776	1.722	1.639	1.572	1.56	1.585	1.63	1.61	1.629
18	1.781	1.728	1.648	1.58	1.569	1.592	1.644	1.618	1.628
18.25	1.785	1.735	1.656	1.587	1.576	1.597	1.654	1.632	1.622
18.5	1.788	1.742	1.658	1.596	1.583	1.604	1.661	1.648	1.627
18.75	1.792	1.748	1.662	1.601	1.59	1.609	1.665	1.657	1.632
19	1.796	1.753	1.666	1.609	1.597	1.615	1.668	1.663	1.642
19.25	1.798	1.758	1.67	1.614	1.604	1.622	1.672	1.67	1.652
19.5	1.8	1.766	1.676	1.62	1.611	1.627	1.677	1.676	1.663
19.75	1.804	1.769	1.681	1.625	1.617	1.633	1.68	1.68	1.674
20	1.806	1.774	1.686	1.63	1.626	1.638	1.683	1.683	1.679
20.25	1.808	1.78	1.689	1.636	1.632	1.645	1.687	1.689	1.684
20.5	1.811	1.783	1.695	1.641	1.637	1.651	1.694	1.691	1.689
20.75	1.812	1.788	1.7	1.649	1.644	1.657	1.699	1.695	1.695
21	1.815	1.791	1.708	1.653	1.649	1.662	1.704	1.698	1.7
21.25	1.817	1.796	1.714	1.657	1.654	1.667	1.71	1.705	1.703
21.5	1.816	1.799	1.717	1.665	1.66	1.674	1.714	1.71	1.706
21.75	1.818	1.806	1.722	1.671	1.665	1.679	1.718	1.715	1.713
22	1.816	1.806	1.727	1.678	1.671	1.684	1.723	1.721	1.717
22.25	1.817	1.809	1.729	1.681	1.677	1.69	1.73	1.729	1.72
22.5	1.817	1.812	1.735	1.684	1.683	1.693	1.733	1.734	1.724
22.75	1.817	1.813	1.741	1.688	1.687	1.698	1.739	1.739	1.729
23	1.815	1.815	1.745	1.692	1.692	1.704	1.744	1.742	1.734
23.25	1.816	1.819	1.751	1.696	1.698	1.71	1.754	1.744	1.742
23.5	1.814	1.821	1.754	1.699	1.704	1.713	1.757	1.747	1.746
23.75	1.813	1.823	1.759	1.704	1.709	1.717	1.759	1.752	1.748
24	1.815	1.824	1.763	1.71	1.713	1.721	1.761	1.756	1.753
24.25	1.813	1.827	1.766	1.712	1.717	1.726	1.765	1.759	1.758
24.5	1.812	1.829	1.768	1.718	1.718	1.73	1.768	1.762	1.761
24.75	1.811	1.829	1.773	1.721	1.722	1.736	1.771	1.767	1.767
25	1.81	1.83	1.776	1.723	1.726	1.739	1.775	1.774	1.767
25.25	1.81	1.829	1.78	1.727	1.729	1.744	1.778	1.776	1.772
