# Supplementary material for: Metabolic reprogramming and altered cell envelope characteristics in a pentose phosphate pathway mutant increases MRSA resistance to β-lactam antibiotics
Source: PLoS Pathog. 2023 Jul 24;19(7):e1011536. doi: 10.1371/journal.ppat.1011536 (PMC10399904; doi:10.1371/journal.ppat.1011536)
Supplement: S1 Data — (ZIP) [file ppat.1011536.s015.zip › 00_EXCEL_Data/Fig S2C/Fig S2C.xlsx]

## Sheet: Sheet1
	JE2			pgl::tn			pgl::tn pLI50_pgl
0.25	0.085	0.087	0.086	0.085	0.085	0.085	0.085	0.084	0.085
0.5	0.086	0.087	0.087	0.085	0.085	0.085	0.086	0.085	0.086
0.75	0.088	0.092	0.09	0.087	0.086	0.086	0.088	0.087	0.088
1	0.092	0.095	0.094	0.089	0.088	0.088	0.092	0.091	0.092
1.25	0.101	0.104	0.102	0.093	0.092	0.092	0.098	0.097	0.098
1.5	0.114	0.117	0.115	0.1	0.097	0.097	0.109	0.108	0.109
1.75	0.137	0.139	0.135	0.11	0.106	0.105	0.126	0.124	0.125
2	0.173	0.174	0.169	0.125	0.118	0.117	0.152	0.149	0.151
2.25	0.23	0.229	0.222	0.145	0.136	0.134	0.192	0.189	0.189
2.5	0.31	0.307	0.296	0.172	0.159	0.157	0.25	0.245	0.246
2.75	0.407	0.403	0.389	0.209	0.192	0.189	0.323	0.319	0.318
3	0.518	0.518	0.5	0.256	0.235	0.232	0.41	0.408	0.405
3.25	0.623	0.62	0.602	0.315	0.292	0.286	0.515	0.511	0.504
3.5	0.71	0.714	0.699	0.383	0.362	0.355	0.611	0.611	0.597
3.75	0.745	0.762	0.758	0.459	0.44	0.43	0.697	0.699	0.683
4	0.775	0.799	0.8	0.549	0.53	0.52	0.757	0.756	0.737
4.25	0.801	0.83	0.832	0.643	0.625	0.618	0.81	0.806	0.783
4.5	0.823	0.855	0.859	0.725	0.71	0.707	0.852	0.846	0.826
4.75	0.846	0.878	0.883	0.784	0.779	0.776	0.887	0.879	0.859
5	0.871	0.897	0.907	0.828	0.832	0.835	0.914	0.908	0.89
5.25	0.897	0.919	0.93	0.855	0.865	0.869	0.941	0.933	0.92
5.5	0.923	0.941	0.95	0.878	0.897	0.9	0.963	0.953	0.944
5.75	0.949	0.962	0.967	0.898	0.925	0.929	0.981	0.972	0.965
6	0.976	0.984	0.987	0.922	0.953	0.96	1.003	0.995	0.989
6.25	1	1.005	1.004	0.94	0.974	0.986	1.023	1.015	1.011
6.5	1.021	1.024	1.022	0.957	0.993	1.009	1.046	1.035	1.035
6.75	1.041	1.04	1.038	0.977	1.013	1.029	1.066	1.055	1.056
7	1.063	1.053	1.05	0.995	1.029	1.046	1.083	1.069	1.073
7.25	1.088	1.065	1.061	1.011	1.043	1.061	1.099	1.086	1.089
7.5	1.116	1.08	1.076	1.027	1.055	1.073	1.115	1.105	1.104
7.75	1.147	1.101	1.092	1.039	1.061	1.081	1.132	1.126	1.123
8	1.18	1.127	1.114	1.045	1.064	1.088	1.149	1.147	1.142
8.25	1.226	1.175	1.159	1.056	1.071	1.095	1.172	1.179	1.165
8.5	1.246	1.22	1.202	1.067	1.078	1.102	1.199	1.209	1.19
8.75	1.277	1.256	1.241	1.077	1.086	1.108	1.224	1.243	1.215
9	1.31	1.302	1.289	1.102	1.104	1.123	1.256	1.285	1.246
9.25	1.319	1.324	1.322	1.133	1.128	1.143	1.282	1.319	1.273
9.5	1.337	1.351	1.353	1.175	1.165	1.173	1.312	1.355	1.3
9.75	1.357	1.37	1.379	1.216	1.207	1.209	1.337	1.388	1.33
10	1.377	1.386	1.399	1.265	1.254	1.253	1.366	1.42	1.357
10.25	1.397	1.407	1.423	1.31	1.3	1.3	1.393	1.45	1.384
10.5	1.416	1.418	1.438	1.339	1.334	1.34	1.415	1.475	1.407
10.75	1.433	1.43	1.447	1.358	1.356	1.375	1.431	1.491	1.422
11	1.45	1.455	1.464	1.384	1.378	1.404	1.455	1.513	1.447
11.25	1.465	1.481	1.483	1.411	1.403	1.432	1.474	1.528	1.468
11.5	1.48	1.485	1.49	1.422	1.417	1.451	1.486	1.538	1.479
11.75	1.493	1.5	1.506	1.444	1.442	1.472	1.502	1.551	1.496
12	1.506	1.521	1.523	1.469	1.466	1.486	1.516	1.563	1.508
12.25	1.518	1.526	1.534	1.475	1.479	1.502	1.527	1.575	1.522
12.5	1.531	1.531	1.541	1.479	1.49	1.509	1.532	1.579	1.53
12.75	1.544	1.542	1.55	1.488	1.505	1.526	1.543	1.588	1.541
13	1.558	1.523	1.541	1.476	1.489	1.519	1.538	1.581	1.535
13.25	1.57	1.533	1.548	1.485	1.502	1.531	1.549	1.591	1.547
13.5	1.58	1.544	1.563	1.5	1.513	1.548	1.56	1.6	1.559
13.75	1.59	1.547	1.567	1.498	1.512	1.549	1.567	1.604	1.564
14	1.601	1.555	1.57	1.502	1.519	1.557	1.575	1.612	1.572
14.25	1.612	1.564	1.578	1.507	1.528	1.566	1.583	1.618	1.581
14.5	1.622	1.565	1.579	1.506	1.527	1.563	1.586	1.623	1.585
14.75	1.631	1.57	1.585	1.509	1.531	1.565	1.594	1.629	1.592
15	1.641	1.574	1.588	1.514	1.533	1.567	1.601	1.635	1.601
15.25	1.65	1.576	1.585	1.517	1.532	1.562	1.604	1.638	1.602
15.5	1.658	1.584	1.59	1.524	1.535	1.563	1.606	1.64	1.604
15.75	1.666	1.588	1.594	1.527	1.538	1.566	1.611	1.645	1.609
16	1.673	1.591	1.593	1.53	1.535	1.562	1.613	1.645	1.609
16.25	1.68	1.594	1.597	1.534	1.539	1.564	1.615	1.644	1.61
16.5	1.685	1.601	1.602	1.54	1.544	1.568	1.623	1.649	1.615
16.75	1.69	1.614	1.629	1.554	1.557	1.587	1.646	1.67	1.635
17	1.692	1.613	1.62	1.558	1.556	1.586	1.651	1.675	1.639
17.25	1.696	1.614	1.617	1.559	1.558	1.58	1.643	1.671	1.634
17.5	1.697	1.62	1.634	1.569	1.564	1.587	1.66	1.688	1.65
17.75	1.701	1.628	1.64	1.574	1.572	1.591	1.667	1.692	1.657
18	1.702	1.634	1.646	1.58	1.578	1.592	1.666	1.696	1.66
18.25	1.704	1.64	1.657	1.587	1.585	1.596	1.674	1.705	1.669
18.5	1.703	1.645	1.663	1.592	1.588	1.597	1.682	1.715	1.677
18.75	1.704	1.647	1.664	1.592	1.593	1.594	1.686	1.718	1.68
19	1.705	1.648	1.665	1.598	1.597	1.595	1.692	1.724	1.684
19.25	1.704	1.651	1.667	1.603	1.603	1.599	1.697	1.73	1.691
19.5	1.704	1.653	1.671	1.608	1.608	1.604	1.705	1.736	1.696
19.75	1.704	1.653	1.673	1.615	1.613	1.608	1.708	1.742	1.7
20	1.704	1.654	1.675	1.619	1.619	1.613	1.713	1.747	1.706
20.25	1.704	1.655	1.68	1.624	1.627	1.617	1.721	1.756	1.716
20.5	1.705	1.655	1.678	1.628	1.63	1.623	1.72	1.754	1.714
20.75	1.704	1.655	1.676	1.632	1.634	1.627	1.725	1.759	1.721
21	1.705	1.656	1.683	1.637	1.639	1.633	1.731	1.767	1.727
21.25	1.705	1.656	1.685	1.64	1.643	1.638	1.739	1.771	1.734
21.5	1.703	1.657	1.685	1.644	1.646	1.645	1.742	1.775	1.738
21.75	1.704	1.658	1.687	1.647	1.646	1.651	1.745	1.777	1.743
22	1.702	1.659	1.688	1.648	1.649	1.656	1.747	1.778	1.745
22.25	1.702	1.657	1.69	1.648	1.655	1.659	1.754	1.785	1.751
22.5	1.702	1.658	1.693	1.648	1.656	1.662	1.756	1.789	1.757
22.75	1.702	1.658	1.693	1.651	1.654	1.669	1.757	1.79	1.757
23	1.7	1.656	1.695	1.652	1.655	1.669	1.757	1.792	1.761
23.25	1.699	1.659	1.697	1.654	1.658	1.673	1.762	1.796	1.763
23.5	1.698	1.658	1.696	1.653	1.661	1.673	1.763	1.797	1.767
23.75	1.698	1.656	1.697	1.654	1.667	1.676	1.764	1.8	1.768
24	1.698	1.655	1.702	1.658	1.671	1.679	1.766	1.802	1.773
24.25	1.697	1.654	1.703	1.656	1.672	1.682	1.766	1.798	1.773
24.5	1.696	1.655	1.704	1.657	1.673	1.686	1.767	1.801	1.772
24.75	1.695	1.653	1.706	1.658	1.675	1.691	1.769	1.8	1.777
25	1.695	1.652	1.704	1.659	1.675	1.694	1.768	1.799	1.775
25.25	1.694	1.651	1.706	1.66	1.674	1.698	1.769	1.803	1.778
