# Supplementary material for: Metabolic reprogramming and altered cell envelope characteristics in a pentose phosphate pathway mutant increases MRSA resistance to β-lactam antibiotics
Source: PLoS Pathog. 2023 Jul 24;19(7):e1011536. doi: 10.1371/journal.ppat.1011536 (PMC10399904; doi:10.1371/journal.ppat.1011536)
Supplement: S1 Data — (ZIP) [file ppat.1011536.s015.zip › 00_EXCEL_Data/Fig 7A/Fig 7A.xlsx]

## Sheet: Sheet1
	JE2				pgl::tn				pgl::tn pLI50_pgl				pgl::kan				pglMM				putA::tn				vraG::tn				vraF::tn				pgl/putA				pgl/vraG				pgl/vraF				pgl/vraG/putA				graR
0.25	0.086	0.086	0.087	0.085	0.084	0.083	0.085	0.083	0.084	0.085	0.085	0.086	0.086	0.088	0.088	0.086	0.085	0.085	0.086	0.085	0.087	0.085	0.086	0.086	0.086	0.088	0.086	0.085	0.086	0.087	0.086	0.086	0.086	0.086	0.087	0.086	0.087	0.086	0.085	0.085	0.086	0.085	0.086	0.084	0.084	0.085	0.085	0.087	0.085
0.5	0.088	0.088	0.09	0.089	0.087	0.086	0.087	0.087	0.086	0.088	0.088	0.09	0.088	0.089	0.09	0.089	0.088	0.089	0.089	0.088	0.09	0.089	0.09	0.089	0.088	0.091	0.089	0.088	0.088	0.09	0.089	0.09	0.091	0.089	0.09	0.09	0.09	0.089	0.087	0.089	0.088	0.09	0.088	0.087	0.087	0.088	0.088	0.09	0.085
0.75	0.091	0.088	0.091	0.09	0.089	0.087	0.088	0.088	0.088	0.089	0.089	0.09	0.088	0.088	0.09	0.088	0.087	0.089	0.089	0.088	0.091	0.089	0.09	0.09	0.091	0.092	0.09	0.09	0.088	0.091	0.09	0.09	0.091	0.09	0.09	0.091	0.092	0.089	0.088	0.089	0.089	0.091	0.089	0.087	0.088	0.088	0.087	0.091	0.088
1	0.091	0.09	0.091	0.091	0.089	0.088	0.088	0.088	0.089	0.09	0.09	0.091	0.089	0.089	0.091	0.09	0.088	0.089	0.089	0.088	0.092	0.09	0.09	0.091	0.09	0.092	0.091	0.088	0.09	0.092	0.092	0.091	0.091	0.09	0.09	0.091	0.088	0.09	0.088	0.089	0.089	0.091	0.089	0.087	0.088	0.087	0.087	0.091	0.09
1.25	0.094	0.092	0.093	0.092	0.09	0.089	0.089	0.089	0.092	0.092	0.092	0.092	0.091	0.09	0.093	0.091	0.089	0.09	0.09	0.089	0.093	0.092	0.092	0.092	0.096	0.095	0.093	0.091	0.093	0.094	0.094	0.094	0.094	0.091	0.091	0.092	0.094	0.091	0.09	0.09	0.09	0.091	0.09	0.088	0.089	0.088	0.087	0.092	0.094
1.5	0.098	0.096	0.096	0.096	0.093	0.09	0.091	0.091	0.095	0.095	0.095	0.095	0.095	0.092	0.093	0.092	0.091	0.091	0.092	0.09	0.097	0.095	0.094	0.095	0.104	0.107	0.099	0.096	0.098	0.1	0.099	0.099	0.096	0.092	0.092	0.093	0.1	0.092	0.091	0.091	0.091	0.092	0.092	0.089	0.09	0.089	0.09	0.094	0.099
1.75	0.104	0.102	0.1	0.102	0.094	0.092	0.094	0.093	0.101	0.099	0.1	0.097	0.097	0.093	0.095	0.094	0.095	0.094	0.094	0.092	0.104	0.099	0.098	0.098	0.119	0.122	0.111	0.104	0.107	0.111	0.108	0.106	0.099	0.093	0.095	0.094	0.111	0.095	0.094	0.093	0.095	0.093	0.097	0.092	0.094	0.093	0.095	0.098	0.105
2	0.122	0.112	0.107	0.111	0.099	0.095	0.096	0.096	0.117	0.109	0.106	0.106	0.104	0.096	0.097	0.096	0.099	0.097	0.099	0.094	0.125	0.108	0.107	0.106	0.136	0.14	0.131	0.116	0.126	0.13	0.13	0.123	0.102	0.095	0.098	0.096	0.122	0.1	0.097	0.095	0.099	0.096	0.101	0.097	0.089	0.102	0.101	0.101	0.114
2.25	0.138	0.121	0.122	0.124	0.104	0.097	0.102	0.102	0.13	0.123	0.115	0.115	0.112	0.101	0.103	0.099	0.105	0.102	0.105	0.096	0.142	0.124	0.127	0.121	0.168	0.154	0.153	0.151	0.144	0.157	0.153	0.142	0.107	0.099	0.104	0.098	0.129	0.111	0.103	0.098	0.106	0.101	0.108	0.105	0.095	0.108	0.104	0.103	0.127
2.5	0.149	0.142	0.139	0.139	0.118	0.104	0.112	0.104	0.147	0.146	0.13	0.13	0.119	0.113	0.111	0.106	0.115	0.111	0.118	0.1	0.169	0.146	0.145	0.14	0.194	0.178	0.178	0.182	0.176	0.188	0.183	0.169	0.114	0.104	0.111	0.102	0.134	0.124	0.115	0.103	0.116	0.11	0.122	0.115	0.1	0.112	0.11	0.109	0.148
2.75	0.176	0.167	0.158	0.16	0.132	0.116	0.116	0.112	0.175	0.172	0.15	0.148	0.122	0.123	0.122	0.115	0.129	0.123	0.132	0.108	0.204	0.176	0.171	0.165	0.23	0.215	0.215	0.215	0.222	0.242	0.228	0.209	0.122	0.113	0.12	0.111	0.141	0.136	0.127	0.116	0.126	0.118	0.136	0.13	0.105	0.116	0.114	0.114	0.176
3	0.208	0.198	0.188	0.191	0.138	0.125	0.132	0.125	0.206	0.204	0.177	0.172	0.138	0.127	0.129	0.122	0.141	0.135	0.144	0.121	0.248	0.212	0.207	0.2	0.284	0.272	0.266	0.261	0.279	0.296	0.282	0.26	0.13	0.123	0.13	0.117	0.15	0.146	0.139	0.13	0.144	0.131	0.149	0.146	0.11	0.123	0.122	0.122	0.214
3.25	0.239	0.238	0.229	0.232	0.153	0.137	0.142	0.138	0.25	0.246	0.215	0.207	0.147	0.141	0.141	0.132	0.154	0.147	0.158	0.133	0.305	0.261	0.252	0.246	0.353	0.342	0.333	0.326	0.353	0.37	0.354	0.331	0.142	0.132	0.14	0.125	0.163	0.158	0.15	0.143	0.156	0.142	0.162	0.158	0.118	0.14	0.134	0.137	0.263
3.5	0.292	0.292	0.286	0.285	0.172	0.152	0.157	0.154	0.307	0.302	0.265	0.257	0.16	0.153	0.153	0.145	0.17	0.161	0.178	0.145	0.378	0.33	0.317	0.31	0.444	0.437	0.425	0.415	0.449	0.467	0.451	0.428	0.156	0.145	0.155	0.135	0.181	0.175	0.166	0.156	0.169	0.155	0.176	0.175	0.133	0.152	0.15	0.147	0.324
3.75	0.363	0.365	0.353	0.354	0.191	0.168	0.182	0.166	0.383	0.367	0.327	0.318	0.18	0.168	0.169	0.16	0.19	0.179	0.199	0.161	0.474	0.417	0.394	0.385	0.56	0.555	0.535	0.529	0.562	0.587	0.567	0.54	0.174	0.161	0.17	0.148	0.203	0.195	0.188	0.17	0.188	0.174	0.194	0.195	0.15	0.167	0.166	0.16	0.42
4	0.452	0.465	0.439	0.44	0.211	0.181	0.204	0.188	0.479	0.448	0.405	0.386	0.199	0.188	0.19	0.177	0.214	0.201	0.224	0.181	0.597	0.525	0.493	0.475	0.69	0.681	0.655	0.648	0.686	0.705	0.679	0.654	0.195	0.182	0.191	0.163	0.228	0.221	0.212	0.189	0.21	0.193	0.216	0.22	0.164	0.191	0.184	0.179	0.521
4.25	0.565	0.574	0.539	0.54	0.235	0.205	0.226	0.212	0.599	0.547	0.501	0.475	0.223	0.211	0.213	0.2	0.245	0.23	0.252	0.206	0.731	0.642	0.603	0.587	0.804	0.795	0.77	0.753	0.792	0.797	0.785	0.77	0.22	0.207	0.217	0.184	0.262	0.254	0.242	0.211	0.237	0.219	0.244	0.249	0.188	0.216	0.212	0.207	0.626
4.5	0.688	0.689	0.641	0.644	0.264	0.232	0.254	0.24	0.675	0.647	0.6	0.575	0.251	0.24	0.241	0.226	0.279	0.261	0.286	0.238	0.755	0.745	0.718	0.699	0.886	0.889	0.861	0.84	0.881	0.885	0.873	0.867	0.247	0.239	0.246	0.208	0.303	0.29	0.278	0.242	0.271	0.249	0.277	0.283	0.213	0.243	0.238	0.234	0.734
4.75	0.767	0.763	0.712	0.718	0.298	0.263	0.287	0.272	0.764	0.717	0.688	0.662	0.285	0.272	0.275	0.256	0.321	0.297	0.33	0.277	0.827	0.788	0.762	0.763	0.978	0.983	0.956	0.94	0.975	0.979	0.962	0.958	0.282	0.273	0.282	0.238	0.353	0.334	0.32	0.278	0.314	0.286	0.318	0.327	0.244	0.276	0.268	0.267	0.843
5	0.846	0.842	0.792	0.791	0.337	0.3	0.325	0.309	0.832	0.78	0.757	0.742	0.323	0.314	0.313	0.294	0.377	0.345	0.385	0.326	0.888	0.852	0.83	0.841	1.031	1.053	1.029	1.016	1.05	1.06	1.034	1.034	0.322	0.315	0.323	0.271	0.413	0.388	0.378	0.324	0.368	0.333	0.372	0.381	0.28	0.312	0.306	0.3	0.935
5.25	0.905	0.898	0.855	0.851	0.381	0.343	0.37	0.352	0.894	0.837	0.818	0.813	0.367	0.36	0.359	0.338	0.445	0.405	0.454	0.387	0.923	0.889	0.878	0.893	1.098	1.126	1.105	1.083	1.119	1.129	1.096	1.109	0.37	0.363	0.369	0.311	0.487	0.456	0.446	0.384	0.437	0.393	0.44	0.45	0.329	0.361	0.355	0.345	1.02
5.5	0.945	0.93	0.896	0.89	0.434	0.391	0.421	0.402	0.928	0.88	0.857	0.859	0.419	0.415	0.412	0.39	0.526	0.476	0.534	0.461	0.969	0.937	0.914	0.937	1.148	1.184	1.168	1.15	1.172	1.189	1.149	1.176	0.427	0.414	0.418	0.356	0.57	0.536	0.525	0.454	0.522	0.465	0.52	0.531	0.388	0.421	0.414	0.398	1.073
5.75	0.998	0.978	0.945	0.942	0.492	0.448	0.479	0.455	0.979	0.918	0.9	0.893	0.479	0.476	0.471	0.443	0.611	0.556	0.621	0.548	1.009	0.991	0.963	0.987	1.173	1.217	1.212	1.191	1.204	1.221	1.182	1.22	0.488	0.471	0.475	0.408	0.659	0.625	0.604	0.535	0.614	0.549	0.608	0.619	0.465	0.495	0.484	0.464	1.12
6	1.041	1.021	0.986	0.987	0.561	0.512	0.543	0.518	1.026	0.957	0.945	0.938	0.547	0.549	0.538	0.506	0.692	0.64	0.704	0.636	1.04	1.031	1.002	1.028	1.17	1.228	1.232	1.213	1.211	1.226	1.195	1.243	0.558	0.536	0.541	0.469	0.729	0.723	0.686	0.624	0.71	0.639	0.701	0.709	0.543	0.579	0.56	0.54	1.146
6.25	1.078	1.053	1.024	1.021	0.636	0.583	0.615	0.586	1.064	0.992	0.993	0.987	0.621	0.626	0.611	0.575	0.762	0.713	0.772	0.718	1.06	1.059	1.031	1.058	1.143	1.215	1.225	1.205	1.202	1.215	1.19	1.244	0.625	0.596	0.607	0.541	0.792	0.797	0.759	0.711	0.785	0.721	0.772	0.776	0.632	0.662	0.64	0.619	1.162
6.5	1.105	1.079	1.055	1.046	0.687	0.651	0.682	0.646	1.09	1.018	1.03	1.022	0.694	0.685	0.658	0.638	0.844	0.786	0.849	0.806	1.063	1.07	1.045	1.068	1.118	1.201	1.218	1.201	1.195	1.207	1.188	1.248	0.702	0.662	0.667	0.613	0.852	0.874	0.847	0.787	0.856	0.798	0.856	0.852	0.715	0.742	0.708	0.695	1.163
6.75	1.102	1.075	1.062	1.052	0.767	0.714	0.748	0.716	1.095	1.032	1.047	1.048	0.763	0.765	0.736	0.7	0.918	0.862	0.919	0.89	1.058	1.064	1.041	1.068	1.099	1.186	1.21	1.191	1.186	1.202	1.181	1.245	0.773	0.735	0.736	0.675	0.921	0.949	0.917	0.87	0.926	0.876	0.936	0.927	0.775	0.802	0.787	0.749	1.177
7	1.092	1.076	1.062	1.05	0.843	0.796	0.831	0.798	1.093	1.031	1.053	1.054	0.832	0.842	0.81	0.776	0.968	0.927	0.984	0.951	1.057	1.066	1.038	1.068	1.087	1.175	1.205	1.187	1.18	1.193	1.168	1.245	0.848	0.808	0.812	0.753	0.943	0.987	0.968	0.927	0.97	0.949	0.993	0.986	0.852	0.883	0.864	0.821	1.174
7.25	1.09	1.065	1.059	1.043	0.909	0.872	0.902	0.876	1.09	1.02	1.048	1.049	0.9	0.904	0.873	0.848	1.003	0.972	1.016	1.002	1.057	1.061	1.035	1.063	1.073	1.162	1.191	1.178	1.169	1.185	1.156	1.234	0.908	0.875	0.878	0.829	1.004	1.039	0.999	0.97	0.998	0.997	1.033	1.02	0.923	0.948	0.931	0.885	1.169
7.5	1.092	1.069	1.057	1.043	0.957	0.936	0.961	0.946	1.093	1.017	1.046	1.046	0.95	0.951	0.915	0.903	1.031	1.001	1.057	1.043	1.055	1.063	1.033	1.065	1.059	1.152	1.185	1.172	1.16	1.176	1.147	1.23	0.961	0.931	0.935	0.896	1.057	1.078	1.032	1.015	0.995	1.043	1.054	1.058	0.98	1.011	0.981	0.936	1.18
7.75	1.09	1.067	1.053	1.039	0.999	0.991	1.02	1.004	1.094	1.013	1.048	1.042	0.988	0.99	0.955	0.95	1.067	1.036	1.116	1.076	1.055	1.063	1.033	1.062	1.046	1.143	1.174	1.165	1.147	1.171	1.134	1.225	1.012	0.979	0.99	0.949	1.102	1.123	1.063	1.074	1.027	1.075	1.092	1.087	1.031	1.048	1.012	0.97	1.187
8	1.092	1.067	1.056	1.041	1.045	1.037	1.071	1.046	1.094	1.008	1.049	1.04	1.025	1.031	0.993	0.99	1.118	1.076	1.176	1.117	1.053	1.064	1.029	1.06	1.035	1.136	1.168	1.156	1.136	1.165	1.125	1.218	1.06	1.028	1.039	0.99	1.137	1.165	1.122	1.136	1.074	1.123	1.133	1.134	1.075	1.085	1.05	0.995	1.19
8.25	1.087	1.065	1.055	1.041	1.092	1.077	1.091	1.081	1.091	1.007	1.049	1.036	1.034	1.07	1.031	1.028	1.165	1.141	1.222	1.157	1.051	1.061	1.026	1.057	1.023	1.131	1.16	1.152	1.125	1.158	1.118	1.212	1.108	1.074	1.087	1.028	1.169	1.203	1.17	1.177	1.121	1.168	1.189	1.183	1.133	1.122	1.103	1.074	1.196
8.5	1.083	1.064	1.057	1.039	1.123	1.117	1.085	1.104	1.089	1.006	1.05	1.036	1.04	1.094	1.067	1.063	1.209	1.212	1.259	1.193	1.049	1.06	1.025	1.057	1.011	1.125	1.155	1.148	1.116	1.154	1.112	1.207	1.152	1.119	1.132	1.065	1.192	1.235	1.209	1.217	1.163	1.207	1.236	1.249	1.181	1.162	1.158	1.151	1.222
8.75	1.079	1.065	1.056	1.04	1.133	1.149	1.074	1.115	1.086	1.002	1.051	1.035	1.034	1.108	1.095	1.084	1.261	1.252	1.292	1.232	1.048	1.06	1.022	1.056	0.998	1.118	1.15	1.143	1.11	1.152	1.106	1.205	1.186	1.147	1.164	1.094	1.211	1.248	1.249	1.243	1.201	1.24	1.276	1.301	1.202	1.226	1.223	1.211	1.23
9	1.072	1.061	1.052	1.038	1.128	1.172	1.064	1.108	1.084	1	1.051	1.033	1.03	1.108	1.116	1.101	1.312	1.278	1.318	1.269	1.044	1.057	1.02	1.052	0.982	1.108	1.142	1.138	1.097	1.147	1.099	1.197	1.211	1.17	1.187	1.11	1.253	1.291	1.303	1.281	1.26	1.277	1.319	1.339	1.221	1.274	1.266	1.252	1.237
9.25	1.069	1.062	1.054	1.039	1.114	1.179	1.047	1.108	1.083	0.997	1.051	1.031	1.033	1.108	1.132	1.119	1.348	1.308	1.336	1.299	1.041	1.057	1.019	1.051	0.969	1.1	1.136	1.134	1.084	1.139	1.09	1.19	1.236	1.189	1.207	1.127	1.264	1.301	1.322	1.292	1.291	1.303	1.342	1.36	1.235	1.315	1.31	1.278	1.237
9.5	1.065	1.059	1.052	1.039	1.097	1.167	1.041	1.103	1.082	0.993	1.048	1.028	1.026	1.097	1.132	1.144	1.377	1.339	1.35	1.321	1.037	1.054	1.014	1.049	0.955	1.092	1.131	1.129	1.071	1.136	1.078	1.183	1.252	1.199	1.219	1.131	1.296	1.342	1.358	1.316	1.333	1.329	1.369	1.388	1.261	1.351	1.335	1.297	1.247
9.75	1.06	1.057	1.052	1.038	1.081	1.152	1.036	1.101	1.08	0.993	1.05	1.03	1.027	1.092	1.135	1.153	1.402	1.373	1.371	1.339	1.034	1.053	1.015	1.049	0.947	1.09	1.129	1.13	1.06	1.136	1.079	1.179	1.267	1.208	1.227	1.148	1.324	1.358	1.379	1.331	1.358	1.345	1.388	1.406	1.305	1.376	1.363	1.311	1.273
10	1.052	1.052	1.049	1.035	1.069	1.139	1.022	1.092	1.079	0.989	1.048	1.022	1.024	1.08	1.137	1.158	1.423	1.397	1.395	1.357	1.03	1.049	1.013	1.046	0.938	1.085	1.128	1.128	1.051	1.133	1.072	1.174	1.276	1.208	1.229	1.154	1.358	1.396	1.415	1.359	1.395	1.371	1.406	1.434	1.34	1.393	1.376	1.319	1.273
10.25	1.046	1.047	1.045	1.03	1.057	1.112	1.013	1.081	1.078	0.985	1.047	1.025	1.018	1.067	1.137	1.158	1.437	1.409	1.408	1.394	1.025	1.045	1.009	1.042	0.932	1.085	1.128	1.131	1.042	1.132	1.069	1.169	1.281	1.206	1.232	1.158	1.362	1.405	1.425	1.368	1.408	1.387	1.42	1.449	1.378	1.412	1.397	1.344	1.284
10.5	1.04	1.042	1.041	1.026	1.047	1.086	0.992	1.07	1.075	0.982	1.045	1.021	1.014	1.051	1.13	1.156	1.452	1.426	1.427	1.427	1.02	1.041	1.005	1.036	0.925	1.083	1.127	1.134	1.034	1.132	1.069	1.166	1.28	1.197	1.226	1.157	1.377	1.426	1.442	1.389	1.432	1.404	1.441	1.47	1.414	1.434	1.417	1.376	1.296
10.75	1.03	1.039	1.036	1.022	1.038	1.067	0.977	1.058	1.072	0.978	1.044	1.02	1.006	1.035	1.121	1.15	1.465	1.442	1.446	1.451	1.015	1.039	1.001	1.033	0.919	1.08	1.127	1.134	1.024	1.131	1.067	1.162	1.275	1.182	1.219	1.149	1.375	1.443	1.459	1.403	1.444	1.426	1.461	1.492	1.445	1.452	1.437	1.401	1.301
11	1.025	1.035	1.032	1.018	1.023	1.045	0.965	1.047	1.07	0.976	1.04	1.016	0.999	1.021	1.111	1.143	1.482	1.465	1.47	1.47	1.012	1.036	0.997	1.03	0.915	1.077	1.125	1.136	1.015	1.132	1.065	1.157	1.266	1.164	1.207	1.133	1.384	1.463	1.472	1.416	1.456	1.456	1.478	1.509	1.462	1.465	1.452	1.414	1.325
11.25	0.993	1.031	1.029	1.017	1.011	1.016	0.952	1.034	1.065	0.973	1.038	1.013	0.986	1.004	1.101	1.134	1.49	1.475	1.484	1.483	1.009	1.034	0.995	1.027	0.91	1.08	1.126	1.14	1.01	1.136	1.067	1.155	1.257	1.143	1.192	1.112	1.389	1.461	1.474	1.424	1.456	1.473	1.493	1.521	1.483	1.481	1.472	1.435	1.319
11.5	0.957	1.027	1.025	1.014	0.996	0.979	0.944	1.023	1.064	0.967	1.036	1.01	0.969	0.986	1.082	1.118	1.5	1.491	1.495	1.489	1.005	1.03	0.991	1.023	0.9	1.079	1.121	1.14	0.998	1.134	1.065	1.149	1.243	1.119	1.171	1.08	1.382	1.479	1.492	1.44	1.466	1.48	1.506	1.533	1.497	1.484	1.474	1.436	1.348
11.75	0.95	1.025	1.021	1.01	0.978	0.954	0.935	1.017	1.058	0.961	1.034	1.003	0.961	0.974	1.072	1.102	1.514	1.502	1.503	1.499	1.002	1.028	0.989	1.019	0.892	1.08	1.121	1.144	0.997	1.136	1.067	1.147	1.23	1.097	1.154	1.048	1.398	1.488	1.505	1.456	1.48	1.486	1.519	1.544	1.512	1.497	1.485	1.438	1.351
12	0.933	1.025	1.018	1.006	0.965	0.94	0.926	1.004	1.056	0.957	1.031	0.968	0.954	0.965	1.065	1.09	1.524	1.51	1.512	1.504	0.998	1.024	0.985	1.017	0.889	1.082	1.12	1.15	0.991	1.139	1.071	1.143	1.212	1.083	1.139	1.016	1.407	1.494	1.513	1.47	1.489	1.491	1.531	1.551	1.525	1.504	1.494	1.45	1.357
12.25	0.926	1.021	1.014	1.002	0.943	0.915	0.92	0.994	1.053	0.95	1.03	0.938	0.943	0.954	1.055	1.078	1.533	1.512	1.519	1.507	0.996	1.022	0.983	1.013	0.887	1.081	1.116	1.157	0.987	1.137	1.072	1.14	1.194	1.068	1.123	0.984	1.388	1.499	1.522	1.479	1.499	1.498	1.54	1.557	1.529	1.512	1.498	1.466	1.361
12.5	0.921	1.02	1.012	0.999	0.935	0.902	0.907	0.982	1.05	0.945	1.029	0.934	0.936	0.947	1.042	1.063	1.537	1.512	1.521	1.508	0.993	1.02	0.98	1.011	0.879	1.081	1.114	1.162	0.98	1.14	1.074	1.136	1.173	1.054	1.108	0.95	1.41	1.501	1.524	1.483	1.501	1.5	1.543	1.56	1.533	1.513	1.503	1.473	1.368
12.75	0.918	1.016	1.009	0.997	0.934	0.883	0.898	0.982	1.046	0.942	1.024	0.926	0.927	0.939	1.031	1.044	1.543	1.515	1.526	1.515	0.99	1.017	0.978	1.01	0.884	1.083	1.114	1.168	0.979	1.143	1.08	1.132	1.157	1.043	1.093	0.931	1.406	1.507	1.532	1.492	1.513	1.515	1.549	1.564	1.539	1.522	1.509	1.476	1.347
13	0.916	1.015	1.006	0.994	0.926	0.88	0.895	0.961	1.043	0.935	1.014	0.916	0.921	0.94	1.019	1.027	1.546	1.518	1.528	1.517	0.986	1.014	0.974	1.007	0.891	1.082	1.115	1.17	0.975	1.145	1.081	1.126	1.138	1.035	1.081	0.907	1.401	1.507	1.536	1.496	1.517	1.525	1.553	1.567	1.542	1.525	1.51	1.48	1.35
13.25	0.912	1.012	1.002	0.99	0.928	0.875	0.879	0.942	1.041	0.931	1.013	0.911	0.916	0.929	1.01	1.013	1.553	1.523	1.529	1.52	0.983	1.012	0.972	1.005	0.9	1.084	1.116	1.173	0.97	1.148	1.083	1.122	1.118	1.024	1.069	0.881	1.411	1.507	1.54	1.502	1.522	1.533	1.556	1.569	1.547	1.529	1.513	1.486	1.374
13.5	0.913	1.009	0.999	0.988	0.93	0.879	0.873	0.897	1.04	0.925	1.013	0.911	0.907	0.928	1.002	1.002	1.56	1.529	1.53	1.523	0.979	1.009	0.969	1.002	0.9	1.082	1.118	1.177	0.969	1.152	1.086	1.12	1.102	1.016	1.058	0.868	1.413	1.519	1.55	1.51	1.533	1.542	1.559	1.569	1.55	1.531	1.515	1.491	1.376
13.75	0.91	1.008	0.997	0.986	0.927	0.891	0.858	0.878	1.038	0.919	1.009	0.909	0.902	0.93	0.997	0.995	1.564	1.53	1.53	1.527	0.977	1.007	0.967	1	0.905	1.082	1.118	1.18	0.959	1.145	1.091	1.117	1.087	1.008	1.049	0.856	1.403	1.523	1.557	1.519	1.54	1.549	1.559	1.571	1.554	1.533	1.516	1.492	1.376
14	0.908	1.005	0.996	0.982	0.935	0.895	0.873	0.873	1.034	0.913	1.006	0.907	0.902	0.934	0.992	0.989	1.568	1.532	1.531	1.527	0.974	1.004	0.964	0.998	0.925	1.083	1.119	1.183	0.96	1.134	1.094	1.115	1.071	0.994	1.039	0.847	1.387	1.532	1.56	1.522	1.542	1.549	1.559	1.568	1.555	1.53	1.515	1.497	1.375
14.25	0.905	1.003	0.993	0.981	0.947	0.901	0.889	0.878	1.032	0.911	0.999	0.905	0.903	0.955	0.99	0.986	1.568	1.534	1.531	1.531	0.97	1.001	0.96	0.996	0.936	1.086	1.122	1.192	0.957	1.133	1.106	1.113	1.056	0.998	1.033	0.832	1.368	1.555	1.56	1.525	1.545	1.543	1.56	1.567	1.557	1.533	1.512	1.514	1.38
14.5	0.904	1	0.992	0.981	0.96	0.912	0.904	0.885	1.029	0.908	0.996	0.901	0.909	0.965	0.991	0.987	1.57	1.534	1.531	1.538	0.969	1	0.96	0.997	0.949	1.085	1.124	1.196	0.949	1.135	1.116	1.113	1.041	0.992	1.029	0.834	1.317	1.568	1.554	1.519	1.535	1.539	1.563	1.57	1.559	1.537	1.516	1.514	1.383
14.75	0.887	0.999	0.991	0.979	0.972	0.92	0.918	0.887	1.026	0.903	0.994	0.895	0.925	0.975	0.991	0.985	1.57	1.53	1.527	1.54	0.966	0.997	0.956	0.995	0.967	1.083	1.127	1.197	0.956	1.133	1.125	1.112	1.028	0.992	1.031	0.833	1.319	1.553	1.556	1.521	1.538	1.546	1.564	1.57	1.561	1.54	1.521	1.517	1.385
15	0.883	0.998	0.989	0.976	1.007	0.933	0.93	0.894	1.025	0.901	0.992	0.891	0.939	1.003	0.995	0.99	1.571	1.549	1.53	1.54	0.964	0.995	0.955	0.995	0.992	1.085	1.128	1.2	0.959	1.142	1.139	1.109	1.021	0.993	1.034	0.844	1.325	1.573	1.56	1.53	1.546	1.556	1.565	1.569	1.561	1.54	1.52	1.521	1.363
15.25	0.881	0.997	0.989	0.979	1.004	0.943	0.957	0.933	1.022	0.896	0.987	0.88	0.947	1.027	1	0.996	1.573	1.548	1.534	1.544	0.962	0.993	0.953	0.993	1.008	1.085	1.131	1.198	0.96	1.144	1.146	1.108	1.011	0.989	1.038	0.856	1.336	1.566	1.562	1.542	1.545	1.562	1.566	1.57	1.565	1.541	1.522	1.516	1.382
15.5	0.877	0.993	0.988	0.979	1.029	0.966	0.987	0.927	1.02	0.894	0.985	0.855	0.976	1.049	1.008	1.005	1.574	1.556	1.539	1.55	0.959	0.991	0.951	0.992	1.026	1.084	1.131	1.199	0.967	1.147	1.149	1.11	1.014	1.005	1.044	0.87	1.346	1.573	1.562	1.561	1.546	1.555	1.569	1.572	1.568	1.542	1.529	1.516	1.382
15.75	0.869	0.992	0.986	0.979	1.049	0.991	1.02	0.95	1.018	0.89	0.979	0.852	1.006	1.06	1.018	1.017	1.576	1.558	1.54	1.554	0.958	0.989	0.95	0.991	1.049	1.091	1.132	1.206	0.975	1.159	1.153	1.114	1.019	1.016	1.053	0.892	1.355	1.574	1.565	1.555	1.559	1.561	1.569	1.573	1.565	1.538	1.531	1.517	1.385
16	0.869	0.993	0.984	0.978	1.069	1.003	1.079	0.979	1.017	0.886	0.969	0.852	1.057	1.072	1.028	1.036	1.578	1.556	1.539	1.554	0.956	0.988	0.947	0.992	1.045	1.096	1.127	1.205	0.976	1.154	1.149	1.114	1.016	1.018	1.056	0.911	1.362	1.576	1.565	1.564	1.556	1.565	1.571	1.576	1.563	1.537	1.532	1.499	1.387
16.25	0.868	0.992	0.985	0.977	1.093	1.033	1.113	0.979	1.015	0.883	0.961	0.851	1.1	1.076	1.038	1.059	1.577	1.558	1.534	1.55	0.953	0.986	0.946	0.99	1.069	1.102	1.128	1.208	0.988	1.157	1.147	1.117	1.02	1.025	1.063	0.927	1.37	1.592	1.565	1.56	1.575	1.565	1.568	1.576	1.562	1.537	1.529	1.485	1.391
16.5	0.857	0.992	0.986	0.966	1.108	1.062	1.136	1.034	1.014	0.879	0.948	0.836	1.143	1.075	1.053	1.087	1.579	1.565	1.538	1.549	0.952	0.984	0.945	0.984	1.074	1.118	1.132	1.209	0.994	1.159	1.151	1.116	1.024	1.038	1.077	0.954	1.376	1.595	1.567	1.563	1.582	1.565	1.571	1.577	1.564	1.546	1.533	1.468	1.396
16.75	0.844	0.993	0.987	0.959	1.134	1.077	1.161	1.047	1.013	0.875	0.952	0.835	1.158	1.067	1.071	1.117	1.582	1.569	1.537	1.548	0.95	0.982	0.943	0.983	1.066	1.129	1.135	1.21	0.998	1.16	1.151	1.116	1.026	1.048	1.086	0.985	1.381	1.6	1.567	1.558	1.581	1.567	1.571	1.58	1.571	1.55	1.539	1.418	1.391
17	0.836	0.994	0.989	0.959	1.15	1.098	1.189	1.093	1.012	0.871	0.953	0.808	1.181	1.083	1.095	1.154	1.584	1.569	1.541	1.555	0.948	0.981	0.941	0.98	1.107	1.144	1.137	1.212	1.007	1.173	1.153	1.119	1.033	1.057	1.09	1.022	1.388	1.596	1.569	1.561	1.569	1.571	1.575	1.585	1.574	1.546	1.549	1.372	1.399
17.25	0.837	0.997	0.988	0.959	1.16	1.122	1.207	1.109	1.009	0.869	0.937	0.789	1.212	1.089	1.117	1.185	1.582	1.574	1.551	1.558	0.948	0.979	0.939	0.977	1.095	1.154	1.125	1.208	1.006	1.16	1.155	1.116	1.05	1.068	1.109	1.05	1.395	1.604	1.569	1.566	1.574	1.574	1.574	1.585	1.573	1.552	1.55	1.332	1.396
17.5	0.834	0.998	0.99	0.96	1.174	1.134	1.233	1.145	1.008	0.867	0.938	0.773	1.23	1.113	1.143	1.2	1.586	1.574	1.554	1.563	0.944	0.977	0.937	0.978	1.12	1.188	1.135	1.211	1.02	1.175	1.165	1.119	1.071	1.087	1.128	1.074	1.401	1.606	1.57	1.571	1.58	1.576	1.578	1.589	1.573	1.557	1.551	1.332	1.406
17.75	0.826	0.995	0.991	0.96	1.207	1.163	1.247	1.176	1.006	0.867	0.925	0.744	1.244	1.142	1.165	1.223	1.59	1.58	1.55	1.561	0.943	0.976	0.935	0.979	1.112	1.205	1.141	1.211	1.036	1.176	1.17	1.118	1.097	1.104	1.147	1.116	1.406	1.61	1.571	1.576	1.588	1.579	1.579	1.59	1.575	1.557	1.555	1.336	1.406
18	0.826	0.978	0.992	0.961	1.218	1.173	1.279	1.2	1.003	0.863	0.911	0.714	1.286	1.178	1.169	1.24	1.592	1.584	1.543	1.561	0.94	0.974	0.933	0.978	1.123	1.211	1.141	1.211	1.048	1.188	1.175	1.122	1.118	1.117	1.161	1.133	1.411	1.613	1.592	1.58	1.592	1.584	1.581	1.591	1.575	1.561	1.56	1.347	1.41
18.25	0.824	0.972	0.992	0.962	1.221	1.188	1.26	1.219	1.001	0.862	0.906	0.697	1.283	1.192	1.179	1.254	1.594	1.588	1.544	1.564	0.939	0.973	0.932	0.978	1.125	1.213	1.135	1.211	1.055	1.179	1.176	1.128	1.119	1.129	1.168	1.165	1.417	1.616	1.592	1.579	1.593	1.587	1.583	1.594	1.575	1.569	1.559	1.355	1.409
18.5	0.823	0.972	0.994	0.964	1.24	1.199	1.292	1.246	1	0.855	0.904	0.638	1.301	1.219	1.193	1.254	1.595	1.587	1.549	1.562	0.938	0.97	0.93	0.977	1.127	1.224	1.136	1.214	1.066	1.192	1.188	1.133	1.125	1.145	1.17	1.181	1.42	1.619	1.588	1.582	1.6	1.591	1.595	1.595	1.582	1.558	1.562	1.365	1.416
18.75	0.822	0.971	0.997	0.967	1.255	1.212	1.314	1.246	0.997	0.855	0.901	0.619	1.323	1.259	1.214	1.282	1.595	1.589	1.557	1.567	0.937	0.97	0.929	0.977	1.141	1.234	1.133	1.215	1.077	1.191	1.197	1.129	1.135	1.159	1.181	1.206	1.424	1.629	1.581	1.588	1.607	1.593	1.595	1.595	1.591	1.559	1.568	1.374	1.42
19	0.8	0.963	1.001	0.968	1.259	1.22	1.304	1.269	0.997	0.85	0.896	0.575	1.324	1.283	1.224	1.297	1.598	1.595	1.561	1.568	0.935	0.968	0.928	0.978	1.148	1.239	1.127	1.22	1.085	1.192	1.205	1.134	1.136	1.18	1.197	1.214	1.429	1.624	1.592	1.594	1.6	1.595	1.596	1.599	1.589	1.568	1.569	1.379	1.418
19.25	0.735	0.962	1.004	0.971	1.272	1.232	1.332	1.286	0.995	0.845	0.891	0.54	1.351	1.317	1.245	1.327	1.599	1.596	1.569	1.571	0.934	0.966	0.927	0.974	1.157	1.254	1.141	1.229	1.093	1.203	1.212	1.143	1.146	1.195	1.211	1.242	1.433	1.625	1.602	1.595	1.602	1.6	1.595	1.599	1.581	1.573	1.57	1.385	1.42
19.5	0.65	0.964	1.003	0.981	1.285	1.248	1.34	1.305	0.993	0.836	0.888	0.535	1.368	1.345	1.271	1.343	1.599	1.599	1.572	1.572	0.933	0.965	0.926	0.974	1.169	1.271	1.155	1.237	1.107	1.215	1.217	1.151	1.163	1.213	1.228	1.264	1.439	1.634	1.606	1.596	1.606	1.6	1.594	1.6	1.585	1.579	1.575	1.389	1.425
19.75	0.602	0.967	1.008	0.985	1.29	1.248	1.315	1.307	0.99	0.824	0.882	0.528	1.352	1.358	1.298	1.355	1.6	1.6	1.568	1.574	0.932	0.964	0.925	0.974	1.176	1.277	1.157	1.233	1.105	1.213	1.215	1.15	1.172	1.226	1.24	1.27	1.443	1.636	1.607	1.601	1.605	1.602	1.595	1.603	1.586	1.58	1.573	1.394	1.426
20	0.598	0.969	1.012	0.989	1.303	1.262	1.319	1.323	0.989	0.82	0.875	0.517	1.354	1.366	1.32	1.38	1.602	1.602	1.568	1.572	0.931	0.963	0.924	0.972	1.188	1.282	1.171	1.238	1.116	1.221	1.227	1.153	1.186	1.248	1.254	1.292	1.448	1.64	1.608	1.603	1.604	1.603	1.601	1.605	1.591	1.582	1.575	1.398	1.411
20.25	0.585	0.968	1.008	0.993	1.319	1.27	1.307	1.342	0.987	0.818	0.874	0.513	1.37	1.387	1.334	1.409	1.603	1.601	1.574	1.579	0.931	0.962	0.922	0.969	1.198	1.293	1.194	1.246	1.124	1.228	1.243	1.163	1.205	1.268	1.271	1.309	1.454	1.644	1.617	1.605	1.613	1.603	1.604	1.607	1.593	1.58	1.575	1.402	1.404
20.5	0.588	0.968	1.001	0.994	1.322	1.28	1.289	1.341	0.968	0.806	0.87	0.509	1.347	1.405	1.35	1.423	1.601	1.603	1.569	1.58	0.93	0.962	0.922	0.966	1.205	1.296	1.196	1.252	1.129	1.22	1.254	1.168	1.218	1.281	1.289	1.311	1.458	1.641	1.618	1.61	1.603	1.606	1.61	1.61	1.599	1.582	1.573	1.406	1.444
20.75	0.594	0.97	1	0.998	1.327	1.29	1.268	1.351	0.966	0.803	0.834	0.516	1.301	1.418	1.369	1.428	1.598	1.608	1.571	1.576	0.93	0.96	0.922	0.961	1.213	1.296	1.192	1.256	1.128	1.223	1.256	1.17	1.226	1.301	1.313	1.335	1.465	1.646	1.611	1.607	1.601	1.607	1.609	1.613	1.603	1.586	1.578	1.409	1.407
21	0.593	0.96	0.997	1.002	1.336	1.301	1.271	1.375	0.964	0.797	0.827	0.524	1.288	1.44	1.386	1.433	1.607	1.607	1.574	1.583	0.93	0.96	0.921	0.959	1.22	1.303	1.195	1.266	1.143	1.232	1.264	1.176	1.237	1.317	1.336	1.36	1.469	1.646	1.62	1.606	1.606	1.61	1.607	1.615	1.603	1.588	1.578	1.412	1.401
21.25	0.601	0.928	0.986	1	1.335	1.311	1.274	1.332	0.965	0.78	0.827	0.53	1.281	1.384	1.37	1.405	1.608	1.601	1.562	1.58	0.929	0.959	0.921	0.959	1.223	1.245	1.125	1.231	1.092	1.181	1.234	1.141	1.217	1.295	1.31	1.336	1.474	1.647	1.618	1.607	1.618	1.614	1.6	1.607	1.597	1.584	1.559	1.415	1.413
21.5	0.61	0.89	0.981	1.004	1.341	1.32	1.289	1.347	0.964	0.761	0.793	0.535	1.293	1.379	1.382	1.409	1.605	1.602	1.566	1.576	0.928	0.958	0.92	0.958	1.228	1.253	1.132	1.237	1.098	1.187	1.236	1.135	1.228	1.307	1.326	1.339	1.479	1.646	1.614	1.611	1.63	1.616	1.595	1.606	1.602	1.581	1.565	1.418	1.442
21.75	0.619	0.851	0.972	0.996	1.349	1.328	1.303	1.346	0.965	0.726	0.796	0.54	1.311	1.382	1.377	1.412	1.609	1.606	1.57	1.578	0.928	0.958	0.92	0.958	1.231	1.261	1.134	1.243	1.11	1.194	1.241	1.137	1.239	1.316	1.337	1.365	1.484	1.653	1.605	1.615	1.635	1.611	1.603	1.604	1.603	1.584	1.569	1.42	1.437
22	0.629	0.689	0.925	0.977	1.356	1.338	1.315	1.349	0.964	0.644	0.789	0.546	1.327	1.392	1.377	1.422	1.613	1.607	1.57	1.583	0.929	0.958	0.919	0.958	1.234	1.284	1.149	1.25	1.118	1.193	1.237	1.133	1.247	1.307	1.344	1.351	1.488	1.651	1.613	1.616	1.618	1.624	1.606	1.608	1.604	1.585	1.57	1.424	1.448
22.25	0.637	0.629	0.759	0.965	1.361	1.344	1.327	1.371	0.966	0.644	0.792	0.554	1.339	1.422	1.411	1.44	1.613	1.611	1.577	1.586	0.928	0.958	0.918	0.961	1.24	1.314	1.185	1.277	1.155	1.217	1.261	1.152	1.277	1.325	1.36	1.371	1.491	1.653	1.627	1.621	1.624	1.626	1.614	1.612	1.606	1.591	1.578	1.426	1.446
22.5	0.646	0.612	0.708	0.944	1.368	1.351	1.336	1.365	0.967	0.643	0.801	0.566	1.35	1.449	1.416	1.444	1.613	1.615	1.58	1.586	0.928	0.957	0.919	0.963	1.245	1.317	1.194	1.277	1.16	1.22	1.266	1.155	1.289	1.331	1.367	1.398	1.494	1.647	1.635	1.624	1.624	1.628	1.618	1.616	1.607	1.593	1.581	1.429	1.463
22.75	0.656	0.614	0.609	0.913	1.372	1.36	1.347	1.344	0.97	0.646	0.772	0.575	1.362	1.429	1.397	1.438	1.612	1.609	1.576	1.583	0.929	0.958	0.92	0.964	1.25	1.283	1.151	1.257	1.132	1.196	1.248	1.142	1.277	1.317	1.368	1.367	1.497	1.65	1.626	1.625	1.616	1.627	1.615	1.613	1.604	1.59	1.57	1.432	1.473
23	0.666	0.581	0.597	0.919	1.378	1.365	1.354	1.306	0.971	0.646	0.773	0.581	1.371	1.422	1.385	1.43	1.612	1.608	1.567	1.588	0.928	0.957	0.919	0.964	1.252	1.281	1.154	1.251	1.135	1.204	1.253	1.14	1.28	1.32	1.373	1.376	1.5	1.646	1.626	1.614	1.628	1.631	1.611	1.613	1.604	1.591	1.57	1.434	1.472
23.25	0.679	0.582	0.594	0.766	1.383	1.37	1.361	1.303	0.971	0.643	0.776	0.59	1.38	1.437	1.397	1.435	1.618	1.614	1.574	1.596	0.929	0.957	0.92	0.965	1.251	1.294	1.15	1.245	1.138	1.206	1.247	1.133	1.281	1.322	1.371	1.386	1.502	1.646	1.634	1.619	1.627	1.626	1.612	1.619	1.612	1.601	1.575	1.437	1.479
23.5	0.692	0.587	0.585	0.671	1.388	1.376	1.368	1.29	0.974	0.645	0.756	0.598	1.389	1.375	1.342	1.394	1.613	1.608	1.555	1.585	0.93	0.958	0.92	0.952	1.252	1.254	1.117	1.212	1.112	1.17	1.222	1.116	1.264	1.302	1.354	1.362	1.507	1.648	1.626	1.616	1.634	1.628	1.608	1.607	1.606	1.588	1.564	1.439	1.461
23.75	0.705	0.594	0.591	0.6	1.394	1.382	1.374	1.29	0.977	0.642	0.762	0.607	1.395	1.391	1.353	1.395	1.615	1.608	1.567	1.586	0.932	0.959	0.921	0.917	1.255	1.262	1.128	1.22	1.117	1.175	1.225	1.116	1.266	1.32	1.368	1.367	1.508	1.648	1.626	1.62	1.643	1.629	1.606	1.612	1.603	1.589	1.572	1.442	1.482
24	0.718	0.603	0.599	0.576	1.399	1.386	1.381	1.302	0.979	0.644	0.752	0.617	1.402	1.39	1.35	1.388	1.615	1.612	1.575	1.588	0.932	0.959	0.921	0.884	1.254	1.259	1.116	1.218	1.119	1.177	1.222	1.104	1.262	1.332	1.376	1.38	1.511	1.647	1.622	1.622	1.647	1.626	1.608	1.609	1.606	1.592	1.575	1.445	1.486
24.25	0.73	0.613	0.61	0.574	1.405	1.392	1.387	1.314	0.982	0.641	0.751	0.624	1.409	1.397	1.349	1.397	1.614	1.609	1.571	1.587	0.932	0.96	0.922	0.856	1.253	1.27	1.122	1.226	1.124	1.19	1.227	1.104	1.28	1.33	1.381	1.354	1.512	1.638	1.619	1.617	1.647	1.625	1.609	1.61	1.608	1.591	1.573	1.447	1.48
24.5	0.742	0.625	0.619	0.581	1.409	1.397	1.392	1.323	0.981	0.643	0.756	0.634	1.415	1.413	1.362	1.416	1.617	1.614	1.569	1.592	0.934	0.96	0.923	0.805	1.25	1.283	1.131	1.24	1.12	1.216	1.242	1.112	1.303	1.347	1.398	1.373	1.513	1.636	1.63	1.625	1.644	1.635	1.619	1.616	1.614	1.596	1.578	1.449	1.483
24.75	0.754	0.633	0.629	0.586	1.416	1.401	1.396	1.331	0.983	0.644	0.753	0.642	1.422	1.403	1.347	1.398	1.607	1.609	1.563	1.583	0.935	0.96	0.924	0.768	1.247	1.266	1.126	1.225	1.122	1.199	1.235	1.111	1.302	1.348	1.399	1.325	1.515	1.632	1.627	1.617	1.65	1.634	1.619	1.615	1.606	1.591	1.579	1.452	1.485
25	0.766	0.643	0.642	0.593	1.419	1.407	1.402	1.344	0.985	0.64	0.757	0.653	1.429	1.386	1.325	1.38	1.605	1.609	1.557	1.581	0.936	0.962	0.924	0.708	1.245	1.26	1.108	1.206	1.114	1.187	1.221	1.109	1.308	1.346	1.403	1.306	1.518	1.621	1.625	1.621	1.653	1.633	1.615	1.616	1.603	1.595	1.569	1.455	1.488
25.25	0.78	0.652	0.655	0.6	1.424	1.412	1.408	1.349	0.986	0.635	0.759	0.663	1.433	1.464	1.388	1.444	1.623	1.621	1.58	1.602	0.936	0.962	0.925	0.673	1.242	1.308	1.16	1.263	1.153	1.233	1.272	1.135	1.34	1.384	1.436	1.321	1.519	1.632	1.644	1.633	1.65	1.643	1.632	1.631	1.62	1.608	1.591	1.458	1.492
25.5	0.793	0.663	0.667	0.609	1.428	1.416	1.414	1.357	0.989	0.633	0.758	0.672	1.439	1.435	1.346	1.419	1.62	1.618	1.567	1.595	0.937	0.962	0.927	0.656	1.239	1.271	1.132	1.23	1.131	1.208	1.26	1.129	1.328	1.377	1.422	1.321	1.52	1.623	1.633	1.627	1.653	1.642	1.628	1.627	1.618	1.602	1.587	1.461	1.497
[truncated: 5 more columns]
