# Supplementary material for: Metabolic reprogramming and altered cell envelope characteristics in a pentose phosphate pathway mutant increases MRSA resistance to β-lactam antibiotics
Source: PLoS Pathog. 2023 Jul 24;19(7):e1011536. doi: 10.1371/journal.ppat.1011536 (PMC10399904; doi:10.1371/journal.ppat.1011536)
Supplement: S1 Data — (ZIP) [file ppat.1011536.s015.zip › 00_EXCEL_Data/Fig 8E/Fig 8E.xlsx]

## Sheet: Sheet1
JE2	pgl	vraG	pgl/vraG		JE2	pgl	vraG	pgl/vraG
79.213	60.8796	82.5463	83.6111		84.6759	20.1852	84.7222	44.4907
71.7593	57.8241	82.5	82.5463		84.1204	20.0926	84.7222	61.1574
60.4618	33.2234	69.3685	76.5316		88.1244	8.52969	80.443	30.9142
