# Supplementary material for: Metabolic reprogramming and altered cell envelope characteristics in a pentose phosphate pathway mutant increases MRSA resistance to β-lactam antibiotics
Source: PLoS Pathog. 2023 Jul 24;19(7):e1011536. doi: 10.1371/journal.ppat.1011536 (PMC10399904; doi:10.1371/journal.ppat.1011536)
Supplement: S1 Data — (ZIP) [file ppat.1011536.s015.zip › 00_EXCEL_Data/Figure S11/Fig S11.xlsx]

## Sheet: Sheet1
JE2	pgl	pglcomp	pgl::Kmr	thrC	graR	tarM	tarS	pgl/thrC	pgl/graR	pgl/tarM	pgl/tarS	vraG	vraF	pgl/vraG	pgl/vraF	putA	pgl/putA	pgl/putA/vraG	pglR1
0.5	128	1	256	0.5	0.5	0.5	0.5	256	32	256	256	0.5	0.5	8	8	0.5	128	8	8
0.5	128	1	256	0.5	0.5	0.5	0.5	256	64	256	256	0.5	0.5	8	8	0.5	128	8	8
