# Supplementary material for: Metabolic reprogramming and altered cell envelope characteristics in a pentose phosphate pathway mutant increases MRSA resistance to β-lactam antibiotics
Source: PLoS Pathog. 2023 Jul 24;19(7):e1011536. doi: 10.1371/journal.ppat.1011536 (PMC10399904; doi:10.1371/journal.ppat.1011536)
Supplement: S1 Data — (ZIP) [file ppat.1011536.s015.zip › 00_EXCEL_Data/Fig 2B/Fig 2B.xlsx]

## Sheet: Sheet1
	JE2 WT			JE2 pgl::tn (NE202)			JE2 pgl::tn pLI50_pgl
0.25	0.111	0.111	0.107	0.111	0.109	0.11	0.12	0.106	0.109
0.5	0.113	0.111	0.107	0.112	0.11	0.111	0.124	0.113	0.112
0.75	0.114	0.111	0.107	0.113	0.111	0.112	0.124	0.115	0.113
1	0.115	0.112	0.108	0.114	0.112	0.113	0.126	0.117	0.116
1.25	0.116	0.113	0.109	0.116	0.114	0.115	0.129	0.119	0.119
1.5	0.117	0.114	0.109	0.117	0.115	0.116	0.131	0.121	0.121
1.75	0.118	0.115	0.11	0.118	0.116	0.117	0.133	0.123	0.124
2	0.119	0.116	0.111	0.12	0.118	0.117	0.135	0.126	0.124
2.25	0.122	0.117	0.118	0.123	0.12	0.122	0.141	0.135	0.13
2.5	0.124	0.119	0.121	0.128	0.122	0.127	0.148	0.141	0.135
2.75	0.128	0.121	0.123	0.133	0.127	0.131	0.154	0.146	0.141
3	0.129	0.125	0.124	0.139	0.13	0.134	0.159	0.15	0.142
3.25	0.133	0.129	0.136	0.147	0.138	0.142	0.17	0.16	0.151
3.5	0.137	0.135	0.134	0.154	0.141	0.148	0.181	0.171	0.16
3.75	0.143	0.143	0.142	0.165	0.15	0.158	0.193	0.186	0.172
4	0.149	0.152	0.148	0.177	0.16	0.169	0.209	0.203	0.186
4.25	0.158	0.163	0.149	0.19	0.17	0.182	0.228	0.223	0.204
4.5	0.169	0.176	0.156	0.204	0.183	0.195	0.247	0.246	0.223
4.75	0.182	0.191	0.166	0.219	0.196	0.21	0.268	0.27	0.245
5	0.196	0.209	0.177	0.238	0.212	0.228	0.292	0.295	0.267
5.25	0.212	0.231	0.191	0.258	0.229	0.246	0.318	0.32	0.29
5.5	0.231	0.252	0.206	0.28	0.247	0.266	0.344	0.344	0.31
5.75	0.25	0.273	0.222	0.306	0.267	0.287	0.366	0.366	0.332
6	0.271	0.296	0.238	0.331	0.287	0.309	0.386	0.39	0.352
6.25	0.292	0.316	0.253	0.357	0.309	0.33	0.406	0.412	0.371
6.5	0.313	0.338	0.27	0.382	0.329	0.351	0.425	0.427	0.389
6.75	0.333	0.358	0.285	0.405	0.351	0.372	0.445	0.444	0.407
7	0.352	0.376	0.299	0.432	0.371	0.395	0.461	0.458	0.427
7.25	0.369	0.394	0.315	0.456	0.391	0.417	0.479	0.475	0.44
7.5	0.387	0.412	0.33	0.481	0.413	0.44	0.492	0.493	0.454
7.75	0.407	0.429	0.345	0.503	0.434	0.463	0.508	0.511	0.466
8	0.424	0.446	0.359	0.528	0.456	0.484	0.525	0.527	0.484
8.25	0.441	0.464	0.374	0.552	0.478	0.507	0.543	0.544	0.5
8.5	0.455	0.483	0.387	0.576	0.501	0.529	0.562	0.562	0.518
8.75	0.473	0.502	0.4	0.599	0.521	0.551	0.579	0.58	0.535
9	0.492	0.522	0.414	0.621	0.541	0.574	0.597	0.596	0.552
9.25	0.515	0.543	0.428	0.641	0.562	0.594	0.608	0.607	0.569
9.5	0.537	0.563	0.443	0.656	0.582	0.613	0.614	0.614	0.581
9.75	0.558	0.58	0.46	0.664	0.599	0.627	0.611	0.617	0.59
10	0.575	0.59	0.476	0.664	0.613	0.637	0.595	0.61	0.597
10.25	0.585	0.599	0.493	0.654	0.622	0.644	0.575	0.595	0.597
10.5	0.593	0.602	0.508	0.639	0.626	0.645	0.557	0.583	0.587
10.75	0.59	0.597	0.517	0.623	0.627	0.642	0.545	0.571	0.574
11	0.572	0.588	0.522	0.609	0.622	0.634	0.537	0.563	0.563
11.25	0.559	0.581	0.533	0.6	0.615	0.629	0.526	0.554	0.551
11.5	0.545	0.575	0.539	0.593	0.609	0.624	0.518	0.546	0.543
11.75	0.535	0.571	0.535	0.587	0.604	0.619	0.512	0.539	0.535
12	0.526	0.567	0.527	0.581	0.599	0.617	0.509	0.533	0.528
12.25	0.521	0.563	0.52	0.576	0.596	0.615	0.504	0.527	0.52
12.5	0.519	0.557	0.512	0.57	0.595	0.615	0.499	0.523	0.516
12.75	0.518	0.554	0.506	0.565	0.595	0.616	0.495	0.516	0.515
13	0.515	0.553	0.502	0.56	0.594	0.617	0.491	0.511	0.511
13.25	0.51	0.552	0.496	0.554	0.593	0.619	0.487	0.507	0.505
13.5	0.505	0.548	0.49	0.549	0.591	0.619	0.483	0.502	0.501
13.75	0.498	0.543	0.485	0.54	0.588	0.618	0.479	0.498	0.495
14	0.492	0.537	0.483	0.534	0.585	0.616	0.478	0.493	0.49
14.25	0.486	0.53	0.48	0.527	0.581	0.61	0.473	0.488	0.484
14.5	0.479	0.523	0.476	0.52	0.574	0.604	0.47	0.483	0.481
14.75	0.472	0.514	0.472	0.515	0.566	0.596	0.468	0.477	0.478
15	0.467	0.505	0.469	0.508	0.556	0.586	0.465	0.47	0.474
15.25	0.461	0.495	0.464	0.504	0.548	0.576	0.463	0.464	0.471
15.5	0.458	0.485	0.46	0.501	0.535	0.564	0.461	0.458	0.467
15.75	0.455	0.475	0.456	0.497	0.524	0.553	0.459	0.453	0.463
16	0.451	0.465	0.451	0.494	0.511	0.542	0.457	0.448	0.461
16.25	0.449	0.456	0.447	0.491	0.5	0.532	0.455	0.443	0.457
16.5	0.447	0.448	0.443	0.489	0.489	0.523	0.454	0.44	0.451
16.75	0.445	0.441	0.438	0.486	0.476	0.514	0.452	0.436	0.445
17	0.443	0.432	0.433	0.485	0.465	0.507	0.45	0.433	0.441
17.25	0.44	0.425	0.428	0.483	0.454	0.5	0.449	0.432	0.436
17.5	0.44	0.417	0.424	0.481	0.445	0.494	0.448	0.43	0.432
17.75	0.438	0.411	0.419	0.48	0.437	0.487	0.448	0.429	0.428
18	0.436	0.405	0.415	0.478	0.43	0.484	0.446	0.428	0.425
18.25	0.435	0.399	0.412	0.477	0.423	0.479	0.444	0.427	0.422
18.5	0.433	0.394	0.409	0.475	0.417	0.473	0.443	0.426	0.419
18.75	0.432	0.389	0.407	0.474	0.411	0.469	0.442	0.426	0.416
19	0.43	0.385	0.408	0.472	0.406	0.465	0.441	0.425	0.415
19.25	0.429	0.38	0.407	0.471	0.402	0.462	0.44	0.424	0.413
19.5	0.428	0.377	0.407	0.47	0.397	0.461	0.444	0.424	0.412
19.75	0.427	0.373	0.406	0.468	0.393	0.459	0.439	0.424	0.409
20	0.426	0.369	0.407	0.467	0.389	0.457	0.438	0.423	0.409
20.25	0.425	0.366	0.408	0.466	0.385	0.457	0.437	0.423	0.408
20.5	0.424	0.364	0.41	0.465	0.382	0.456	0.436	0.422	0.407
20.75	0.422	0.36	0.411	0.464	0.378	0.456	0.435	0.422	0.407
21	0.421	0.357	0.412	0.463	0.375	0.457	0.434	0.421	0.407
21.25	0.42	0.355	0.415	0.462	0.372	0.46	0.434	0.421	0.408
21.5	0.419	0.352	0.417	0.461	0.37	0.461	0.435	0.421	0.407
21.75	0.418	0.35	0.418	0.459	0.367	0.463	0.432	0.42	0.407
22	0.417	0.347	0.422	0.459	0.365	0.466	0.43	0.42	0.407
22.25	0.416	0.345	0.423	0.458	0.363	0.466	0.43	0.419	0.408
22.5	0.415	0.343	0.424	0.457	0.361	0.467	0.43	0.419	0.408
22.75	0.414	0.34	0.425	0.456	0.358	0.469	0.429	0.418	0.408
23	0.414	0.338	0.426	0.455	0.356	0.472	0.429	0.418	0.408
23.25	0.412	0.336	0.429	0.455	0.355	0.473	0.431	0.418	0.408
23.5	0.41	0.334	0.43	0.453	0.353	0.473	0.427	0.417	0.408
23.75	0.409	0.331	0.433	0.452	0.351	0.472	0.427	0.416	0.408
24	0.408	0.329	0.434	0.451	0.35	0.474	0.426	0.416	0.408
24.25	0.407	0.327	0.435	0.45	0.348	0.476	0.425	0.415	0.408
24.5	0.406	0.325	0.437	0.45	0.348	0.474	0.424	0.415	0.407
24.75
25
