# Supplementary material for: Metabolic reprogramming and altered cell envelope characteristics in a pentose phosphate pathway mutant increases MRSA resistance to β-lactam antibiotics
Source: PLoS Pathog. 2023 Jul 24;19(7):e1011536. doi: 10.1371/journal.ppat.1011536 (PMC10399904; doi:10.1371/journal.ppat.1011536)
Supplement: S1 Data — (ZIP) [file ppat.1011536.s015.zip › 00_EXCEL_Data/Fig 2C/Fig 2C.xlsx]

## Sheet: Sheet1
	JE2			pgl::tn			pgl::tn pLI50_pgl
0.25	0.082	0.085	0.084	0.084	0.084	0.084	0.084	0.084	0.085
0.5	0.087	0.088	0.088	0.087	0.087	0.087	0.087	0.088	0.088
0.75	0.089	0.093	0.089	0.088	0.088	0.088	0.089	0.089	0.09
1	0.091	0.096	0.091	0.088	0.089	0.089	0.09	0.091	0.091
1.25	0.093	0.098	0.094	0.09	0.09	0.091	0.093	0.094	0.094
1.5	0.101	0.103	0.098	0.092	0.092	0.093	0.098	0.098	0.099
1.75	0.109	0.11	0.103	0.095	0.095	0.096	0.105	0.106	0.105
2	0.118	0.121	0.109	0.099	0.099	0.101	0.115	0.112	0.112
2.25	0.131	0.129	0.117	0.105	0.102	0.107	0.131	0.13	0.125
2.5	0.146	0.145	0.134	0.111	0.108	0.112	0.145	0.145	0.139
2.75	0.16	0.158	0.15	0.121	0.113	0.119	0.158	0.159	0.154
3	0.174	0.171	0.165	0.134	0.12	0.13	0.168	0.172	0.166
3.25	0.187	0.187	0.183	0.142	0.129	0.138	0.18	0.185	0.178
3.5	0.2	0.203	0.202	0.146	0.138	0.146	0.19	0.196	0.188
3.75	0.215	0.219	0.217	0.16	0.148	0.155	0.198	0.204	0.197
4	0.227	0.234	0.229	0.173	0.158	0.168	0.205	0.212	0.202
4.25	0.238	0.242	0.237	0.19	0.171	0.181	0.21	0.218	0.207
4.5	0.24	0.243	0.223	0.206	0.186	0.196	0.21	0.219	0.209
4.75	0.238	0.242	0.207	0.225	0.204	0.215	0.2	0.219	0.208
5	0.229	0.237	0.194	0.247	0.225	0.236	0.195	0.215	0.206
5.25	0.22	0.222	0.184	0.271	0.248	0.26	0.191	0.21	0.194
5.5	0.207	0.211	0.172	0.298	0.274	0.286	0.183	0.205	0.179
5.75	0.2	0.197	0.163	0.328	0.304	0.314	0.163	0.201	0.173
6	0.19	0.184	0.153	0.361	0.338	0.347	0.151	0.175	0.169
6.25	0.179	0.17	0.144	0.395	0.373	0.381	0.142	0.158	0.158
6.5	0.165	0.157	0.138	0.43	0.409	0.415	0.133	0.142	0.15
6.75	0.156	0.148	0.128	0.462	0.448	0.449	0.128	0.133	0.14
7	0.154	0.135	0.12	0.498	0.485	0.482	0.123	0.128	0.135
7.25	0.147	0.126	0.152	0.536	0.524	0.52	0.117	0.12	0.127
7.5	0.141	0.122	0.108	0.575	0.562	0.554	0.114	0.116	0.121
7.75	0.134	0.114	0.117	0.614	0.603	0.587	0.109	0.113	0.118
8	0.127	0.11	0.138	0.654	0.647	0.621	0.105	0.11	0.113
8.25	0.11	0.107	0.098	0.696	0.694	0.65	0.105	0.107	0.111
8.5	0.107	0.104	0.105	0.741	0.74	0.686	0.1	0.105	0.108
8.75	0.105	0.1	0.1	0.791	0.789	0.722	0.099	0.104	0.106
9	0.102	0.099	0.093	0.843	0.843	0.767	0.098	0.1	0.104
9.25	0.101	0.103	0.09	0.896	0.897	0.81	0.097	0.103	0.104
9.5	0.101	0.095	0.099	0.948	0.95	0.854	0.094	0.099	0.102
9.75	0.099	0.095	0.088	1	1.003	0.896	0.094	0.097	0.101
10	0.097	0.095	0.087	1.047	1.052	0.936	0.093	0.098	0.1
10.25	0.097	0.095	0.088	1.089	1.097	0.972	0.093	0.095	0.098
10.5	0.097	0.096	0.088	1.125	1.136	0.999	0.093	0.095	0.097
10.75	0.097	0.096	0.087	1.15	1.162	1.02	0.092	0.094	0.098
11	0.098	0.096	0.087	1.161	1.174	1.027	0.092	0.094	0.096
11.25	0.098	0.096	0.087	1.165	1.176	1.018	0.092	0.093	0.096
11.5	0.099	0.096	0.087	1.163	1.173	1.001	0.091	0.093	0.095
11.75	0.099	0.097	0.087	1.16	1.166	0.98	0.092	0.094	0.095
12	0.1	0.097	0.088	1.156	1.157	0.957	0.091	0.094	0.095
12.25	0.101	0.097	0.087	1.15	1.149	0.933	0.091	0.093	0.095
12.5	0.102	0.098	0.087	1.14	1.139	0.909	0.091	0.093	0.095
12.75	0.104	0.098	0.087	1.128	1.132	0.889	0.091	0.093	0.095
13	0.105	0.099	0.087	1.12	1.124	0.871	0.09	0.093	0.095
13.25	0.106	0.099	0.087	1.107	1.116	0.854	0.091	0.093	0.096
13.5	0.108	0.099	0.087	1.098	1.111	0.836	0.091	0.093	0.095
13.75	0.11	0.1	0.087	1.087	1.103	0.82	0.091	0.093	0.095
14	0.111	0.1	0.088	1.076	1.095	0.8	0.091	0.093	0.096
14.25	0.112	0.101	0.088	1.065	1.089	0.786	0.091	0.093	0.096
14.5	0.114	0.101	0.088	1.054	1.081	0.773	0.091	0.093	0.096
14.75	0.115	0.102	0.088	1.043	1.073	0.759	0.091	0.093	0.096
15	0.117	0.103	0.093	1.032	1.064	0.749	0.091	0.094	0.096
15.25	0.119	0.104	0.088	1.023	1.057	0.742	0.091	0.094	0.097
15.5	0.12	0.104	0.088	1.014	1.048	0.734	0.091	0.094	0.097
15.75	0.121	0.105	0.089	1.006	1.041	0.723	0.092	0.094	0.097
16	0.123	0.106	0.089	0.995	1.033	0.714	0.092	0.094	0.097
16.25	0.125	0.106	0.089	0.986	1.024	0.704	0.092	0.094	0.097
16.5	0.127	0.106	0.089	0.976	1.016	0.696	0.092	0.095	0.097
16.75	0.129	0.107	0.09	0.964	1.004	0.684	0.093	0.095	0.098
17	0.131	0.107	0.091	0.956	0.998	0.677	0.093	0.095	0.098
17.25	0.132	0.107	0.09	0.948	0.989	0.672	0.093	0.096	0.099
17.5	0.135	0.107	0.09	0.941	0.983	0.664	0.093	0.096	0.099
17.75	0.137	0.108	0.091	0.935	0.976	0.663	0.093	0.097	0.1
18	0.138	0.108	0.091	0.928	0.965	0.66	0.094	0.097	0.101
18.25	0.141	0.108	0.091	0.92	0.956	0.656	0.094	0.098	0.102
18.5	0.144	0.108	0.092	0.91	0.945	0.65	0.095	0.099	0.103
18.75	0.147	0.108	0.094	0.898	0.933	0.642	0.095	0.1	0.104
19	0.15	0.109	0.092	0.888	0.923	0.638	0.095	0.102	0.106
19.25	0.153	0.109	0.092	0.879	0.911	0.634	0.096	0.103	0.109
19.5	0.157	0.11	0.093	0.871	0.9	0.629	0.096	0.105	0.111
19.75	0.172	0.11	0.093	0.862	0.89	0.624	0.097	0.108	0.114
20	0.165	0.111	0.095	0.852	0.878	0.62	0.098	0.11	0.117
20.25	0.171	0.112	0.095	0.844	0.867	0.615	0.099	0.114	0.122
20.5	0.178	0.113	0.096	0.838	0.857	0.613	0.1	0.117	0.126
20.75	0.182	0.114	0.096	0.827	0.842	0.607	0.102	0.123	0.133
21	0.192	0.115	0.097	0.82	0.832	0.602	0.104	0.128	0.141
21.25	0.196	0.117	0.098	0.81	0.818	0.602	0.105	0.135	0.152
21.5	0.208	0.118	0.099	0.801	0.807	0.6	0.107	0.144	0.163
21.75	0.212	0.121	0.1	0.793	0.795	0.598	0.11	0.153	0.177
22	0.223	0.123	0.101	0.784	0.785	0.596	0.112	0.164	0.193
22.25	0.235	0.127	0.103	0.776	0.773	0.594	0.116	0.177	0.213
22.5	0.248	0.131	0.107	0.769	0.762	0.593	0.12	0.191	0.234
22.75	0.266	0.136	0.107	0.762	0.751	0.592	0.125	0.208	0.259
23	0.283	0.142	0.11	0.755	0.741	0.586	0.13	0.225	0.287
23.25	0.298	0.149	0.113	0.748	0.73	0.581	0.137	0.248	0.32
23.5	0.323	0.158	0.115	0.739	0.72	0.577	0.144	0.27	0.357
23.75	0.344	0.168	0.118	0.733	0.709	0.578	0.151	0.294	0.397
24	0.373	0.181	0.123	0.727	0.699	0.576	0.161	0.32	0.445
24.25	0.406	0.196	0.127	0.719	0.688	0.572	0.17	0.35	0.504
24.5	0.441	0.216	0.131	0.712	0.68	0.567	0.181	0.381	0.562
24.75	0.481	0.236	0.137	0.707	0.672	0.563	0.195	0.414	0.621
25	0.525	0.258	0.145	0.699	0.663	0.56	0.208	0.449	0.679
25.25	0.57	0.283	0.153	0.693	0.653	0.557	0.22	0.488	0.744
