# Supplementary material for: Metabolic reprogramming and altered cell envelope characteristics in a pentose phosphate pathway mutant increases MRSA resistance to β-lactam antibiotics
Source: PLoS Pathog. 2023 Jul 24;19(7):e1011536. doi: 10.1371/journal.ppat.1011536 (PMC10399904; doi:10.1371/journal.ppat.1011536)
Supplement: S1 Data — (ZIP) [file ppat.1011536.s015.zip › 00_EXCEL_Data/Fig S6C/Fig S6C.xlsx]

## Sheet: Sheet1
monmers	pgl::erm	pgl::erm pLI50_pgl				dimers	pgl::erm	pgl::erm pLI50_pgl				trimers	pgl::erm	pgl::erm pLI50_pgl				tetramers	pgl::erm	pgl::erm pLI50_pgl				crosslinkage	pgl::erm	pgl::erm pLI50_pgl
56.6065	53.1162	58.3541				26.9984	29.9804	26.6051				9.20255	9.61148	9.09973				7.19252	7.29196	5.94109				43.3935	46.8838	41.6459
61.8365	63.2017	53.3908				25.3096	23.626	26.3058				8.8067	8.16802	10.9354				4.04715	5.00433	9.36794				38.1635	36.7983	46.6092
60.3506	58.8316	60.0308				26.3202	27.0881	26.7823				6.9447	7.20654	6.82785				6.38452	6.87378	6.35901				39.6494	41.1684	39.9692
59.5221	58.7079	59.9965				27.6883	28.787	26.7502				6.7703	7.16014	6.74014				6.01929	5.34487	6.5131				40.4779	41.2921	40.0035
