# Supplementary material for: Metabolic reprogramming and altered cell envelope characteristics in a pentose phosphate pathway mutant increases MRSA resistance to β-lactam antibiotics
Source: PLoS Pathog. 2023 Jul 24;19(7):e1011536. doi: 10.1371/journal.ppat.1011536 (PMC10399904; doi:10.1371/journal.ppat.1011536)
Supplement: S1 Data — (ZIP) [file ppat.1011536.s015.zip › 00_EXCEL_Data/Fig S6D/Fig S6D.xlsx]

## Sheet: Sheet1
monmers	pgl::erm	pgl::erm pLI50_pgl				dimers	pgl::erm	pgl::erm pLI50_pgl				trimers	pgl::erm	pgl::erm pLI50_pgl				tetramers	pgl::erm	pgl::erm pLI50_pgl				crosslinkage	pgl::erm	pgl::erm pLI50_pgl
65.2066	60.0686	75.373				25.1604	24.0912	15.2907				5.79618	7.70055	5.25519				3.83684	8.13962	4.08114				34.7934	39.9314	24.627
64.413	60.9231	65.3618				23.3803	22.9613	23.3077				6.56635	10.0088	6.28016				5.64044	6.10682	5.05033				35.587	39.0769	34.6382
67.7425	65.3287	67.7264				23.8324	25.7622	24.2612				5.02725	5.04415	4.87583				3.39776	3.86498	4.87583				32.2574	34.6713	34.0129
65.4879	68.3966	64.5473				25.0855	22.2319	24.4422				5.27908	5.50206	5.51497				4.14757	3.86947	5.49546				34.5121	31.6034	35.4526
