# Supplementary material for: Metabolic reprogramming and altered cell envelope characteristics in a pentose phosphate pathway mutant increases MRSA resistance to β-lactam antibiotics
Source: PLoS Pathog. 2023 Jul 24;19(7):e1011536. doi: 10.1371/journal.ppat.1011536 (PMC10399904; doi:10.1371/journal.ppat.1011536)
Supplement: S1 Data — (ZIP) [file ppat.1011536.s015.zip › 00_EXCEL_Data/Fig S3A/Fig S3A.xlsx]

## Sheet: Sheet1
	JE2 WT 0.07			JE2 pgl::tn (NE202)			JE2 WT ox			JE2 pgl::tn (NE202) ox
0.25	0.091	0.087	0.087	0.087	0.087	0.087	0.087	0.086	0.085	0.086	0.086	0.093
0.5	0.092	0.09	0.089	0.091	0.089	0.09	0.09	0.089	0.088	0.089	0.089	0.096
0.75	0.09	0.09	0.09	0.091	0.09	0.09	0.091	0.089	0.088	0.09	0.089	0.096
1	0.089	0.09	0.091	0.092	0.092	0.091	0.091	0.089	0.089	0.09	0.089	0.097
1.25	0.09	0.091	0.093	0.092	0.093	0.092	0.091	0.09	0.09	0.09	0.09	0.097
1.5	0.091	0.093	0.095	0.092	0.094	0.093	0.092	0.09	0.091	0.09	0.089	0.097
1.75	0.096	0.098	0.1	0.094	0.096	0.095	0.094	0.091	0.095	0.091	0.09	0.097
2	0.103	0.104	0.106	0.096	0.096	0.096	0.099	0.091	0.102	0.091	0.091	0.097
2.25	0.117	0.112	0.116	0.101	0.1	0.1	0.108	0.092	0.123	0.091	0.092	0.1
2.5	0.131	0.121	0.127	0.105	0.104	0.104	0.123	0.103	0.132	0.092	0.092	0.11
2.75	0.135	0.132	0.137	0.113	0.116	0.11	0.123	0.117	0.135	0.093	0.093	0.115
3	0.142	0.143	0.147	0.121	0.126	0.125	0.125	0.123	0.139	0.094	0.092	0.123
3.25	0.154	0.156	0.161	0.132	0.133	0.134	0.129	0.124	0.143	0.095	0.097	0.132
3.5	0.168	0.174	0.178	0.141	0.137	0.137	0.133	0.127	0.15	0.097	0.13	0.133
3.75	0.188	0.195	0.199	0.15	0.14	0.139	0.138	0.131	0.157	0.111	0.135	0.134
4	0.203	0.202	0.21	0.159	0.146	0.144	0.145	0.136	0.169	0.123	0.135	0.136
4.25	0.214	0.225	0.23	0.169	0.154	0.151	0.151	0.142	0.178	0.128	0.137	0.139
4.5	0.233	0.242	0.247	0.178	0.165	0.161	0.157	0.147	0.18	0.124	0.141	0.143
4.75	0.253	0.259	0.268	0.192	0.176	0.171	0.162	0.152	0.184	0.131	0.147	0.148
5	0.284	0.276	0.303	0.208	0.19	0.183	0.164	0.156	0.188	0.139	0.154	0.155
5.25	0.326	0.305	0.345	0.225	0.207	0.197	0.166	0.157	0.191	0.148	0.163	0.163
5.5	0.376	0.348	0.395	0.244	0.225	0.213	0.169	0.158	0.194	0.156	0.172	0.171
5.75	0.44	0.406	0.457	0.269	0.25	0.233	0.171	0.16	0.196	0.166	0.18	0.177
6	0.509	0.471	0.521	0.295	0.28	0.262	0.175	0.161	0.201	0.178	0.191	0.186
6.25	0.572	0.535	0.575	0.33	0.318	0.297	0.179	0.163	0.207	0.191	0.203	0.196
6.5	0.617	0.58	0.612	0.374	0.36	0.337	0.183	0.166	0.212	0.205	0.216	0.207
6.75	0.658	0.616	0.642	0.429	0.414	0.386	0.187	0.169	0.218	0.221	0.229	0.22
7	0.704	0.663	0.689	0.487	0.468	0.438	0.192	0.172	0.225	0.243	0.247	0.232
7.25	0.718	0.699	0.709	0.529	0.525	0.498	0.196	0.176	0.234	0.27	0.271	0.251
7.5	0.733	0.72	0.718	0.569	0.572	0.551	0.202	0.18	0.24	0.3	0.298	0.273
7.75	0.735	0.729	0.719	0.6	0.605	0.593	0.207	0.185	0.248	0.329	0.325	0.296
8	0.735	0.728	0.715	0.644	0.642	0.626	0.214	0.189	0.256	0.361	0.354	0.321
8.25	0.736	0.728	0.715	0.677	0.681	0.667	0.22	0.194	0.263	0.393	0.385	0.351
8.5	0.74	0.73	0.716	0.692	0.7	0.698	0.226	0.199	0.271	0.429	0.415	0.38
8.75	0.744	0.734	0.718	0.693	0.706	0.712	0.233	0.211	0.278	0.468	0.445	0.415
9	0.747	0.738	0.721	0.692	0.707	0.714	0.238	0.209	0.283	0.507	0.481	0.455
9.25	0.749	0.741	0.72	0.691	0.707	0.714	0.248	0.206	0.213	0.544	0.518	0.496
9.5	0.749	0.741	0.718	0.691	0.708	0.716	0.184	0.165	0.218	0.577	0.552	0.536
9.75	0.747	0.74	0.716	0.691	0.71	0.717	0.188	0.169	0.221	0.603	0.584	0.572
10	0.744	0.738	0.712	0.692	0.713	0.72	0.189	0.17	0.222	0.62	0.606	0.601
10.25	0.741	0.736	0.707	0.693	0.716	0.723	0.193	0.173	0.231	0.628	0.619	0.619
10.5	0.737	0.731	0.701	0.693	0.719	0.726	0.195	0.178	0.233	0.626	0.625	0.63
10.75	0.733	0.727	0.695	0.694	0.721	0.729	0.2	0.182	0.273	0.616	0.621	0.629
11	0.73	0.723	0.691	0.694	0.723	0.732	0.203	0.186	0.25	0.602	0.61	0.62
11.25	0.726	0.72	0.687	0.695	0.726	0.735	0.208	0.191	0.253	0.582	0.594	0.606
11.5	0.724	0.717	0.684	0.695	0.728	0.737	0.214	0.196	0.254	0.568	0.576	0.588
11.75	0.722	0.715	0.681	0.696	0.73	0.739	0.22	0.201	0.255	0.557	0.564	0.574
12	0.72	0.712	0.677	0.696	0.73	0.74	0.227	0.206	0.257	0.549	0.553	0.564
12.25	0.718	0.71	0.675	0.695	0.729	0.739	0.235	0.212	0.258	0.543	0.547	0.557
12.5	0.717	0.708	0.671	0.694	0.728	0.738	0.245	0.217	0.26	0.537	0.54	0.551
12.75	0.717	0.706	0.67	0.693	0.725	0.736	0.255	0.224	0.262	0.532	0.536	0.546
13	0.716	0.705	0.668	0.692	0.723	0.732	0.266	0.235	0.265	0.528	0.532	0.543
13.25	0.715	0.703	0.666	0.692	0.718	0.727	0.274	0.242	0.268	0.525	0.528	0.539
13.5	0.715	0.702	0.664	0.691	0.713	0.724	0.28	0.248	0.268	0.521	0.525	0.536
13.75	0.714	0.7	0.662	0.692	0.709	0.72	0.286	0.255	0.267	0.518	0.522	0.533
14	0.713	0.699	0.66	0.692	0.705	0.715	0.292	0.26	0.267	0.515	0.518	0.53
14.25	0.713	0.698	0.659	0.693	0.702	0.712	0.292	0.266	0.268	0.512	0.515	0.528
14.5	0.712	0.697	0.658	0.694	0.699	0.708	0.293	0.273	0.272	0.51	0.512	0.526
14.75	0.712	0.696	0.657	0.695	0.695	0.705	0.296	0.279	0.276	0.507	0.51	0.523
15	0.712	0.696	0.656	0.697	0.693	0.702	0.3	0.283	0.281	0.505	0.507	0.521
15.25	0.711	0.695	0.654	0.698	0.69	0.7	0.305	0.284	0.284	0.503	0.504	0.519
15.5	0.712	0.694	0.654	0.699	0.688	0.697	0.31	0.287	0.286	0.501	0.502	0.516
15.75	0.712	0.693	0.652	0.701	0.686	0.696	0.312	0.292	0.284	0.498	0.5	0.514
16	0.712	0.693	0.651	0.703	0.685	0.695	0.312	0.3	0.279	0.496	0.497	0.512
16.25	0.712	0.692	0.65	0.704	0.683	0.694	0.309	0.306	0.272	0.494	0.495	0.51
16.5	0.711	0.691	0.649	0.705	0.683	0.695	0.301	0.311	0.262	0.492	0.493	0.509
16.75	0.711	0.691	0.648	0.706	0.684	0.695	0.29	0.313	0.25	0.49	0.491	0.506
17	0.712	0.691	0.647	0.707	0.684	0.695	0.277	0.312	0.237	0.488	0.489	0.505
17.25	0.712	0.69	0.646	0.708	0.685	0.694	0.262	0.306	0.223	0.486	0.487	0.503
17.5	0.711	0.69	0.646	0.708	0.686	0.695	0.247	0.296	0.211	0.484	0.485	0.501
17.75	0.712	0.689	0.646	0.708	0.687	0.695	0.232	0.284	0.2	0.483	0.484	0.5
18	0.712	0.689	0.645	0.708	0.689	0.693	0.219	0.269	0.19	0.481	0.482	0.498
18.25	0.712	0.689	0.644	0.709	0.69	0.692	0.208	0.254	0.181	0.48	0.48	0.496
18.5	0.713	0.689	0.644	0.712	0.69	0.692	0.198	0.239	0.174	0.478	0.479	0.495
18.75	0.712	0.689	0.643	0.715	0.69	0.692	0.19	0.225	0.168	0.477	0.477	0.493
19	0.712	0.689	0.642	0.718	0.689	0.692	0.182	0.214	0.162	0.475	0.475	0.491
19.25	0.712	0.689	0.642	0.72	0.69	0.694	0.176	0.203	0.158	0.474	0.474	0.49
19.5	0.712	0.69	0.641	0.723	0.692	0.695	0.17	0.194	0.153	0.472	0.472	0.488
19.75	0.712	0.69	0.641	0.724	0.694	0.696	0.165	0.187	0.15	0.471	0.471	0.487
20	0.713	0.69	0.641	0.726	0.697	0.697	0.16	0.179	0.146	0.47	0.47	0.485
20.25	0.714	0.691	0.64	0.727	0.699	0.699	0.156	0.173	0.143	0.469	0.468	0.484
20.5	0.713	0.691	0.64	0.729	0.7	0.699	0.153	0.168	0.141	0.467	0.467	0.482
20.75	0.712	0.692	0.642	0.73	0.702	0.701	0.15	0.163	0.138	0.466	0.465	0.481
21	0.712	0.692	0.642	0.732	0.704	0.703	0.147	0.159	0.136	0.465	0.464	0.479
21.25	0.711	0.692	0.643	0.733	0.706	0.704	0.144	0.155	0.134	0.464	0.462	0.478
21.5	0.712	0.693	0.641	0.733	0.708	0.706	0.142	0.152	0.133	0.462	0.461	0.477
21.75	0.711	0.693	0.641	0.734	0.709	0.708	0.139	0.148	0.131	0.461	0.46	0.475
22	0.71	0.693	0.641	0.735	0.711	0.71	0.137	0.145	0.129	0.459	0.458	0.474
22.25	0.71	0.692	0.641	0.735	0.712	0.71	0.136	0.143	0.128	0.458	0.457	0.472
22.5	0.71	0.693	0.641	0.736	0.712	0.712	0.134	0.141	0.127	0.457	0.456	0.471
22.75	0.709	0.692	0.641	0.736	0.714	0.712	0.133	0.139	0.126	0.456	0.454	0.47
23	0.709	0.693	0.642	0.736	0.715	0.713	0.132	0.137	0.126	0.455	0.453	0.468
23.25	0.709	0.692	0.642	0.736	0.715	0.714	0.13	0.135	0.125	0.453	0.451	0.466
23.5	0.708	0.695	0.643	0.735	0.717	0.715	0.129	0.134	0.124	0.452	0.45	0.465
23.75	0.707	0.691	0.643	0.735	0.718	0.716	0.128	0.132	0.123	0.451	0.448	0.463
24	0.706	0.691	0.645	0.735	0.718	0.717	0.128	0.131	0.123	0.449	0.447	0.462
24.25	0.705	0.69	0.646	0.736	0.719	0.718	0.127	0.13	0.122	0.448	0.446	0.461
24.5	0.703	0.689	0.646	0.735	0.719	0.718	0.126	0.129	0.122	0.447	0.444	0.459
