# Supplementary material for: Metabolic reprogramming and altered cell envelope characteristics in a pentose phosphate pathway mutant increases MRSA resistance to β-lactam antibiotics
Source: PLoS Pathog. 2023 Jul 24;19(7):e1011536. doi: 10.1371/journal.ppat.1011536 (PMC10399904; doi:10.1371/journal.ppat.1011536)
Supplement: S1 Data — (ZIP) [file ppat.1011536.s015.zip › 00_EXCEL_Data/Fig S6E/Fig S6E.xlsx]

## Sheet: Sheet1
wt	pgl::erm	pgl::erm pLI50_pgl
2.53188e+07	2.69286e+07	2.32999e+07
2.23159e+07	2.67374e+07	1.22812e+07
2.45439e+07	2.08603e+07	1.32276e+07
2.20186e+07	1.17752e+07	1.05011e+07
