# Supplementary material for: Metabolic reprogramming and altered cell envelope characteristics in a pentose phosphate pathway mutant increases MRSA resistance to β-lactam antibiotics
Source: PLoS Pathog. 2023 Jul 24;19(7):e1011536. doi: 10.1371/journal.ppat.1011536 (PMC10399904; doi:10.1371/journal.ppat.1011536)
Supplement: S1 Data — (ZIP) [file ppat.1011536.s015.zip › 00_EXCEL_Data/Fig S6B/Fig S6B.xlsx]

## Sheet: Sheet1
monmers	pgl	pglcomp				dimers	pgl::erm	pgl::erm pLI50_pgl				trimers	pgl::erm	pgl::erm pLI50_pgl				tetramers	pgl::erm	pgl::erm pLI50_pgl				crosslinkage	pgl::erm	pgl::erm pLI50_pgl
62.7979	65.6073	60.5104				25.1618	22.8203	25.1509				7.86216	7.58284	8.67662				4.17811	5.87191	5.662				37.2021	36.2751	39.4896
66.2749	66.5594	71.4577				22.303	23.7061	18.8969				7.58887	6.45481	6.54562				3.83329	3.27977	3.09973				33.7251	33.4406	28.5423
71.0725	72.9387	65.9672				19.9288	17.3479	22.0251				5.55656	5.57463	6.68444				3.44217	4.13879	5.32323				28.9276	27.0613	34.0328
72.9177	70.771	80.6402				17.3676	19.8586	11.6073				5.54974	4.60127	4.28441				4.16493	4.76914	3.46809				27.0823	29.229	19.3598
